# Supplementary material for: (2E,3E)-3-(Pyrazin-2-yloxyimino)butan-2-one oxime
Source: Acta Crystallogr Sect E Struct Rep Online. 2008 Aug 30;64(Pt 9):o1862. doi: 10.1107/S1600536808027128 (PMC2960616; doi:10.1107/S1600536808027128)
Supplement: Supplementary file 2 [file e-64-o1862-Isup2.hkl]

# 
# h,k,l, Fc-squared, Fo-squared, sigma(Fo-squared) and status flag 
# 
data_I
_shelx_title ' 80522am in C2/c' 
_shelx_refln_list_code          4 
_shelx_F_calc_maximum      174.69 
_exptl_crystal_F_000       816.00 
_reflns_d_resolution_high  0.7828 
 
loop_ 
 _symmetry_equiv_pos_as_xyz 
 'x, y, z' 
 '-x, y, -z+1/2' 
 'x+1/2, y+1/2, z' 
 '-x+1/2, y+1/2, -z+1/2' 
 '-x, -y, -z' 
 'x, -y, z-1/2' 
 '-x+1/2, -y+1/2, -z' 
 'x+1/2, -y+1/2, z-1/2' 
 
_cell_length_a    18.1742 
_cell_length_b    10.9617 
_cell_length_c    13.2711 
_cell_angle_alpha  90.000 
_cell_angle_beta  132.217 
_cell_angle_gamma  90.000 
 
_shelx_F_squared_multiplier     1.000 
 
loop_ 
 _refln_index_h 
 _refln_index_k 
 _refln_index_l 
 _refln_F_squared_calc 
 _refln_F_squared_meas 
 _refln_F_squared_sigma 
 _refln_observed_status 
   2   0   0      220.91      411.06      8.11 o 
   6   0   0      400.02      407.11     11.53 o 
   8   0   0    30515.61    30839.01    448.71 o 
  10   0   0      102.53       94.46      7.31 o 
  12   0   0     2997.42     2721.92     53.66 o 
  14   0   0       12.78       21.43      5.92 o 
  16   0   0      252.60      245.76     14.96 o 
   1   1   0        1.65        1.37      0.20 o 
   3   1   0     1569.45     1486.34     12.19 o 
   5   1   0     1261.91     1242.52     11.32 o 
   7   1   0      991.15      782.31     10.02 o 
   9   1   0      389.43      373.62      6.95 o 
  11   1   0      317.81      252.53      8.46 o 
  13   1   0       48.48       44.13      8.64 o 
  15   1   0       61.47       50.35      7.79 o 
  17   1   0        4.19        3.49      3.40 o 
   0   2   0      115.82      137.05      3.06 o 
   2   2   0       84.69       84.46      1.50 o 
   4   2   0        6.80        2.98      0.62 o 
   6   2   0      123.26      148.23      3.40 o 
   8   2   0        3.02        1.42      4.48 o 
  10   2   0       33.05       31.95      5.60 o 
  12   2   0        1.20        0.00      6.77 o 
  14   2   0        3.76        2.41      2.70 o 
  16   2   0        0.29        2.49      3.16 o 
   1   3   0     1859.00     1857.23     13.68 o 
   3   3   0      636.70      709.34      6.50 o 
   5   3   0      329.50      377.20      5.03 o 
   7   3   0        7.17       12.97      1.40 o 
   9   3   0       24.14       28.40      3.24 o 
  11   3   0        1.21        0.00      2.10 o 
  13   3   0        0.03        2.16      2.46 o 
  15   3   0        2.14        0.00      2.63 o 
   0   4   0      294.34      283.55      6.69 o 
   2   4   0       24.35       41.72      1.82 o 
   4   4   0       40.61       63.67      2.04 o 
   6   4   0       76.31       94.85      4.09 o 
   8   4   0       14.18       22.41      2.99 o 
  10   4   0       38.58       38.21      4.10 o 
  12   4   0       15.41       14.30      3.34 o 
  14   4   0        7.82        9.88      3.45 o 
  16   4   0        4.46        5.85      3.78 o 
   1   5   0     8222.98     9141.08     69.55 o 
   3   5   0     5576.73     6444.02     43.91 o 
   5   5   0     3290.94     3488.68     39.49 o 
   7   5   0     1433.11     1501.94     21.07 o 
   9   5   0      589.41      609.38     13.82 o 
  11   5   0      212.78      207.42      8.48 o 
  13   5   0       76.33       82.21      6.38 o 
  15   5   0       21.25       24.31      4.75 o 
   0   6   0     1023.61     1314.61     19.87 o 
   2   6   0       20.93       25.34      1.94 o 
   4   6   0      669.30      665.50     10.42 o 
   6   6   0       95.72       96.76      3.81 o 
   8   6   0      136.77      118.68      6.03 o 
  10   6   0       58.63       50.74      5.29 o 
  12   6   0        9.81        3.45      4.83 o 
  14   6   0       14.17        9.94      3.82 o 
   1   7   0       52.04       22.53      2.07 o 
   3   7   0       61.19       41.07      2.50 o 
   5   7   0        1.31        0.00      1.28 o 
   7   7   0       19.02       20.87      5.12 o 
   9   7   0        1.09        0.00      2.18 o 
  11   7   0        3.53        1.93      2.84 o 
  13   7   0        0.56        0.00      2.84 o 
   0   8   0      998.01      960.24     27.43 o 
   2   8   0        4.40        3.50      1.54 o 
   4   8   0      497.00      471.91      9.47 o 
   6   8   0       10.61        8.96      2.74 o 
   8   8   0       60.32       50.58      4.96 o 
  10   8   0        4.47        5.51      3.13 o 
  12   8   0        0.18        0.00      2.88 o 
   1   9   0       85.71       74.31      3.69 o 
   3   9   0       35.47       29.00      2.77 o 
   5   9   0       60.14       64.56      5.02 o 
   7   9   0        2.38        4.55      2.83 o 
   9   9   0       16.19       15.56      3.87 o 
  11   9   0        0.00        0.00      3.25 o 
  13   9   0        1.19        6.85      6.85 o 
   0  10   0      233.65      186.36      8.45 o 
   2  10   0        0.98        0.00      1.79 o 
   4  10   0      165.26      141.82      5.87 o 
   6  10   0        4.37        4.63      2.86 o 
   8  10   0       71.17       68.14      6.35 o 
  10  10   0        3.76        7.93      3.57 o 
   1  11   0        3.93        8.30      2.34 o 
   3  11   0        3.91        3.71      2.38 o 
   5  11   0        0.55        1.65      2.91 o 
   7  11   0        0.53        4.44      3.34 o 
   9  11   0        0.08        1.69      3.17 o 
   0  12   0        7.36       14.90      5.21 o 
   2  12   0        0.09        2.14      2.37 o 
   4  12   0        5.42        7.10      5.77 o 
   6  12   0        0.29        3.49      3.27 o 
   8  12   0        2.00        1.48      3.29 o 
   1  13   0        0.80        1.20      4.13 o 
   3  13   0        0.22        4.48      4.63 o 
   5  13   0        1.61        3.53      3.67 o 
 -17   1   1       12.52       18.48      4.29 o 
 -15   1   1       12.13        9.64      3.17 o 
 -13   1   1       84.97       89.34      8.97 o 
 -11   1   1      135.81      128.51      5.94 o 
  -9   1   1      546.86      596.17     11.75 o 
  -7   1   1     1314.27     1349.86     12.01 o 
  -5   1   1     2859.83     3201.11     22.27 o 
  -3   1   1     4265.29     4589.22     30.04 o 
  -1   1   1     6975.78     7120.18     87.55 o 
   1   1   1     3339.49     3565.85     65.21 o 
   3   1   1     6702.08     6823.34     59.01 o 
   5   1   1     1080.70     1020.59     14.39 o 
   7   1   1     2075.02     1945.68     20.81 o 
   9   1   1       84.45       78.89      7.71 o 
  11   1   1      353.69      326.96     14.49 o 
  13   1   1        2.22        3.22      2.99 o 
  15   1   1       48.80       46.87      5.84 o 
 -16   2   1        0.20        0.00      2.71 o 
 -14   2   1       44.71       37.73      4.59 o 
 -12   2   1        0.10        0.00      2.12 o 
 -10   2   1      354.83      329.40     12.71 o 
  -8   2   1        1.57        0.00      0.65 o 
  -6   2   1     2912.51     3150.78     33.36 o 
  -4   2   1       26.98       38.33      1.13 o 
  -2   2   1    15701.45    15512.42     93.60 o 
   0   2   1       74.80       81.40      2.41 o 
   2   2   1    10432.16    10862.33     92.31 o 
   4   2   1      136.51      156.76     11.19 o 
   6   2   1     1198.10     1334.78     15.18 o 
   8   2   1       75.63       78.83      3.25 o 
  10   2   1      129.51      130.54      6.29 o 
  12   2   1       21.63       16.89      3.52 o 
  14   2   1       10.40        9.94      3.78 o 
 -17   3   1        0.10        0.00      2.97 o 
 -15   3   1        0.00        0.00      2.55 o 
 -13   3   1        3.12        1.08      2.35 o 
 -11   3   1        0.07        0.81      1.88 o 
  -9   3   1       25.73       18.21      2.36 o 
  -7   3   1       59.59       40.93      1.64 o 
  -5   3   1      132.43      130.02      2.33 o 
  -3   3   1     1423.46     1443.53     11.16 o 
  -1   3   1      467.03      485.45      5.62 o 
   1   3   1     2604.50     2692.51     40.53 o 
   3   3   1      144.19      108.04      3.42 o 
   5   3   1      630.61      512.57     10.49 o 
   7   3   1        2.80        1.83      1.16 o 
   9   3   1       82.65       60.89      4.37 o 
  11   3   1        0.01        0.00      2.37 o 
  13   3   1        8.25        6.90      3.11 o 
  15   3   1        0.10        0.00      2.78 o 
 -16   4   1        0.11        0.00      2.66 o 
 -14   4   1       10.70        6.75      3.07 o 
 -12   4   1        0.12        0.00      3.07 o 
 -10   4   1       20.63       24.64      3.27 o 
  -8   4   1        9.06        5.66      1.56 o 
  -6   4   1       28.66       48.25      1.69 o 
  -4   4   1        7.55       10.42      0.89 o 
  -2   4   1       95.78       72.92      1.69 o 
   0   4   1       20.14       16.86      1.22 o 
   2   4   1       24.68       34.48      1.91 o 
   4   4   1       97.12       75.04      3.73 o 
   6   4   1        1.46       12.84      1.65 o 
   8   4   1       77.31       59.62      5.92 o 
  10   4   1        4.18        4.52      2.47 o 
  12   4   1       24.48       18.84      6.28 o 
  14   4   1        1.87        0.00      3.95 o 
 -15   5   1        8.59        6.74      4.09 o 
 -13   5   1        0.07        0.00      2.39 o 
 -11   5   1       68.35       72.08      5.38 o 
  -9   5   1        0.01        1.03      1.50 o 
  -7   5   1      376.43      413.31      7.19 o 
  -5   5   1        5.82        2.45      0.86 o 
  -3   5   1      869.15     1148.56     13.05 o 
  -1   5   1       20.11       35.65      1.95 o 
   1   5   1      747.26     1076.42     13.34 o 
   3   5   1       65.17       70.47      2.96 o 
   5   5   1      343.48      336.22      7.33 o 
   7   5   1       35.55       37.38      3.78 o 
   9   5   1       60.77       54.79      5.92 o 
  11   5   1        8.10        8.78      3.08 o 
  13   5   1        7.25        3.65      3.08 o 
  15   5   1        1.79        6.72      5.55 o 
 -16   6   1        2.22        5.11      3.71 o 
 -14   6   1        6.14        4.13      3.27 o 
 -12   6   1       18.16       18.87      3.92 o 
 -10   6   1       18.23       17.48      4.26 o 
  -8   6   1       79.78       62.73      4.27 o 
  -6   6   1       33.47       26.88      1.74 o 
  -4   6   1      161.06      155.73      3.16 o 
  -2   6   1        9.71       23.16      1.38 o 
   0   6   1       82.91      100.92      3.27 o 
   2   6   1        8.50       18.22      2.04 o 
   4   6   1       13.63       18.85      2.12 o 
   6   6   1       27.72       24.80      2.40 o 
   8   6   1        3.77        3.50      2.37 o 
  10   6   1       14.81       14.07      3.52 o 
  12   6   1        0.73        3.20      2.97 o 
  14   6   1        3.96        3.95      3.64 o 
 -15   7   1        0.11        3.27      3.36 o 
 -13   7   1       13.93       11.02      3.79 o 
 -11   7   1        0.19        0.37      2.53 o 
  -9   7   1       54.54       52.98      4.80 o 
  -7   7   1        5.98        6.26      2.45 o 
  -5   7   1      107.69      132.97      3.99 o 
  -3   7   1       15.57       20.16      1.97 o 
  -1   7   1      106.15      121.75      5.48 o 
   1   7   1        4.23        9.13      1.97 o 
   3   7   1       50.04       41.29      2.95 o 
   5   7   1        1.75        0.00      1.63 o 
   7   7   1        8.00        5.14      2.55 o 
   9   7   1        2.69        4.95      2.84 o 
  11   7   1        1.94        0.00      3.02 o 
  13   7   1        0.24        0.43      3.02 o 
 -14   8   1        0.03        2.05      3.41 o 
 -12   8   1        7.67        6.60      5.91 o 
 -10   8   1        6.25        6.19      2.91 o 
  -8   8   1       36.15       40.06      5.66 o 
  -6   8   1       76.13       72.73      3.36 o 
  -4   8   1      117.87      112.91      3.99 o 
  -2   8   1      229.11      229.30      6.06 o 
   0   8   1      147.13      154.11      4.88 o 
   2   8   1      273.70      268.99      7.04 o 
   4   8   1       70.50       68.54      3.77 o 
   6   8   1      120.35      143.58      6.89 o 
   8   8   1       19.59       23.17      3.97 o 
  10   8   1       18.83       26.48      5.32 o 
  12   8   1        3.84        3.42      3.49 o 
 -13   9   1        0.28        3.60      3.38 o 
 -11   9   1        6.10       10.34      3.67 o 
  -9   9   1        1.21        3.25      2.82 o 
  -7   9   1        0.39        1.74      2.56 o 
  -5   9   1        4.89        1.17      1.57 o 
  -3   9   1       18.58       17.53      2.33 o 
  -1   9   1       11.82       11.35      2.11 o 
   1   9   1       72.07       83.78      5.36 o 
   3   9   1       21.17       23.14      2.92 o 
   5   9   1       65.45       66.83      5.55 o 
   7   9   1       16.26       15.51      3.72 o 
   9   9   1       21.80       19.66      4.21 o 
  11   9   1        5.27        5.15      3.71 o 
 -12  10   1       12.04       14.27      4.90 o 
 -10  10   1        8.15       10.13      3.65 o 
  -8  10   1       59.02       59.10      6.26 o 
  -6  10   1        9.11       14.04      3.39 o 
  -4  10   1      160.32      134.71      5.16 o 
  -2  10   1        1.44        4.20      2.36 o 
   0  10   1      187.97      158.04      9.24 o 
   2  10   1        0.66        1.13      4.02 o 
   4  10   1       93.56       87.98      4.87 o 
   6  10   1        0.70        3.10      3.13 o 
   8  10   1       23.79       27.73      4.78 o 
  10  10   1        0.00        0.69      3.24 o 
 -11  11   1        1.28        0.00      3.30 o 
  -9  11   1       14.31       11.89      4.16 o 
  -7  11   1        4.94        7.22      3.44 o 
  -5  11   1       25.77       25.89      4.61 o 
  -3  11   1        8.43        6.54      2.77 o 
  -1  11   1       20.74       30.30      3.84 o 
   1  11   1        7.48       14.58      3.13 o 
   3  11   1        7.35        9.68      2.86 o 
   5  11   1        3.70        0.54      4.21 o 
   7  11   1        0.87        1.58      3.11 o 
   9  11   1        1.28        0.00      3.28 o 
  -8  12   1        2.40        0.00      2.75 o 
  -6  12   1        0.27        0.00      3.69 o 
  -4  12   1        7.37        4.03      3.42 o 
  -2  12   1        4.11        1.22      2.35 o 
   0  12   1       12.47       12.67      7.59 o 
   2  12   1        8.53        8.89      3.01 o 
   4  12   1       10.12       14.11      4.08 o 
   6  12   1        5.83        2.53      3.31 o 
  -7  13   1        7.81       12.77      5.46 o 
  -5  13   1       16.02       16.08      4.73 o 
  -3  13   1       14.03       20.10      5.42 o 
  -1  13   1       27.27       45.19     15.19 o 
   1  13   1       12.42       19.53      4.89 o 
   3  13   1       19.26       24.44      5.36 o 
   5  13   1        5.45        1.02      4.87 o 
 -18   0   2        2.00        3.95      4.35 o 
 -16   0   2      110.98      111.61      9.96 o 
 -14   0   2       31.07       29.76      5.83 o 
 -12   0   2      756.56      728.90     14.62 o 
 -10   0   2      483.67      467.12     10.31 o 
  -8   0   2     4157.77     4360.36     48.30 o 
  -6   0   2     5680.74     5686.70     48.71 o 
  -4   0   2    10586.82    10843.36     92.19 o 
  -2   0   2    23847.95    20535.71    319.16 o 
   0   0   2     6404.63     6914.59     72.58 o 
   2   0   2    18841.72    18814.80    195.83 o 
   4   0   2     1988.20     2052.80     25.45 o 
   6   0   2     5038.77     5183.63     58.61 o 
   8   0   2      295.83      283.40      7.89 o 
  10   0   2      919.05      832.79     24.09 o 
  12   0   2       35.56       31.92      6.26 o 
  14   0   2      134.75      124.16     11.01 o 
 -17   1   2       48.40       46.44      5.41 o 
 -15   1   2      108.50      119.26      6.72 o 
 -13   1   2      455.81      413.31     15.73 o 
 -11   1   2      764.41      886.78     11.17 o 
  -9   1   2     3154.69     3431.09     24.96 o 
  -7   1   2     5553.12     6293.94     46.87 o 
  -5   1   2    13994.78    14709.27    120.57 o 
  -3   1   2    21303.28    20117.20    123.24 o 
  -1   1   2    13984.73    13967.76    157.76 o 
   1   1   2    15980.32    16158.79    175.73 o 
   3   1   2     2499.91     2862.30     26.94 o 
   5   1   2     3298.07     3257.29     31.33 o 
   7   1   2      198.37      217.94     11.54 o 
   9   1   2      390.41      333.87      7.59 o 
  11   1   2       11.10       16.82      3.57 o 
  13   1   2       32.32       38.57      5.72 o 
  15   1   2        0.87        0.00      3.56 o 
 -18   2   2        4.49        2.15      3.18 o 
 -16   2   2        2.64        0.21      2.88 o 
 -14   2   2       27.62       30.36      5.07 o 
 -12   2   2       18.76       21.19      2.59 o 
 -10   2   2       96.44      102.50      3.43 o 
  -8   2   2      818.38      754.03     19.97 o 
  -6   2   2      144.20      165.93      2.79 o 
  -4   2   2     4724.73     4749.20     31.49 o 
  -2   2   2        1.04        0.00      0.79 o 
   0   2   2     4741.40     4906.71     48.97 o 
   2   2   2      106.27      115.77      2.89 o 
   4   2   2      811.77      660.37      8.97 o 
   6   2   2       50.19       62.90      3.47 o 
   8   2   2       10.57       11.09      1.92 o 
  10   2   2       10.38        9.59      4.66 o 
  12   2   2        4.52        5.51      2.94 o 
  14   2   2        1.14        0.13      3.04 o 
 -17   3   2        0.50        0.00      2.78 o 
 -15   3   2       15.96       15.21      3.48 o 
 -13   3   2        3.65        0.55      2.09 o 
 -11   3   2       34.49       27.64      2.68 o 
  -9   3   2       27.21       28.59      1.99 o 
  -7   3   2       37.65       24.00      1.39 o 
  -5   3   2      219.38      226.08      3.24 o 
  -3   3   2        3.27        3.07      0.53 o 
  -1   3   2      385.24      397.02      5.82 o 
   1   3   2       29.34       25.64      1.53 o 
   3   3   2      266.96      208.72      5.92 o 
   5   3   2        1.78        0.00      0.94 o 
   7   3   2       50.46       34.54      2.57 o 
   9   3   2        6.60        4.90      2.31 o 
  11   3   2        1.10        0.00      2.27 o 
  13   3   2        3.60        3.27      2.91 o 
 -18   4   2        1.54        2.45      3.26 o 
 -16   4   2       13.31        8.68      3.50 o 
 -14   4   2        2.53        0.00      2.26 o 
 -12   4   2       57.41       59.93      3.84 o 
 -10   4   2        2.26        1.76      1.47 o 
  -8   4   2      108.51      111.28      3.30 o 
  -6   4   2      105.68      105.56      2.11 o 
  -4   4   2       53.01       35.55      3.87 o 
  -2   4   2      459.72      506.22      5.56 o 
   0   4   2       70.98       65.06      2.45 o 
   2   4   2      414.49      446.35      7.11 o 
   4   4   2       75.36       71.58      2.96 o 
   6   4   2      104.70      112.63      4.46 o 
   8   4   2       13.01       12.44      2.81 o 
  10   4   2       11.52       19.39      3.60 o 
  12   4   2        1.76        0.00      2.95 o 
  14   4   2        0.20        3.78      3.37 o 
 -17   5   2        2.40        0.00      3.22 o 
 -15   5   2        0.64        2.14      2.91 o 
 -13   5   2       26.78       30.82      4.31 o 
 -11   5   2        0.02        1.66      2.99 o 
  -9   5   2      263.88      260.96      9.29 o 
  -7   5   2       20.07       22.40      1.44 o 
  -5   5   2     1224.52     1275.66     12.37 o 
  -3   5   2      186.77      178.42      4.11 o 
  -1   5   2     1695.30     1888.06     31.16 o 
   1   5   2      429.52      410.46      7.17 o 
   3   5   2      831.19      869.82     17.76 o 
   5   5   2      232.36      211.89      6.96 o 
   7   5   2      216.49      222.55      7.95 o 
   9   5   2       60.26       51.21      7.28 o 
  11   5   2       43.76       40.43      5.08 o 
  13   5   2       10.06        8.91      3.80 o 
 -16   6   2       28.76       24.10      4.73 o 
 -14   6   2        1.95        0.00      2.49 o 
 -12   6   2      252.11      233.18      8.39 o 
 -10   6   2       36.62       36.21      3.12 o 
  -8   6   2     1426.27     1455.38     15.54 o 
  -6   6   2      136.51      144.69      3.33 o 
  -4   6   2     3986.44     4475.96     35.98 o 
  -2   6   2      107.28      119.86      4.26 o 
   0   6   2     3790.85     4412.44    194.39 o 
   2   6   2       17.63       22.74      2.24 o 
   4   6   2     1162.37     1233.08     30.57 o 
   6   6   2        0.77        3.43      2.10 o 
   8   6   2      186.12      178.28     18.72 o 
  10   6   2        3.42        0.01      2.77 o 
  12   6   2       19.77       25.73      4.74 o 
 -15   7   2       10.27        7.13      3.81 o 
 -13   7   2       13.88       11.57      4.67 o 
 -11   7   2       23.19       18.27      8.20 o 
  -9   7   2      174.30      179.62      7.40 o 
  -7   7   2        6.00        5.73      1.43 o 
  -5   7   2      709.23      708.25     21.90 o 
  -3   7   2       16.07       19.16      2.97 o 
  -1   7   2      773.42      845.69     21.66 o 
   1   7   2       62.71       77.60      6.22 o 
   3   7   2      223.91      239.03      6.22 o 
   5   7   2       37.38       35.74      3.11 o 
   7   7   2       10.78       10.33      3.04 o 
   9   7   2        6.47        7.56      3.40 o 
  11   7   2        1.21        0.00      4.92 o 
 -14   8   2       15.29       15.19      4.09 o 
 -12   8   2       20.49       21.38      4.47 o 
 -10   8   2       71.36       61.68      7.32 o 
  -8   8   2       52.28       49.48      3.89 o 
  -6   8   2      152.48      134.78      4.32 o 
  -4   8   2       41.85       48.66      4.61 o 
  -2   8   2      141.32      116.26      5.59 o 
   0   8   2        0.00        2.30      1.77 o 
   2   8   2       47.98       44.96      3.43 o 
   4   8   2       19.71       24.20      2.84 o 
   6   8   2        9.86        9.60      3.27 o 
   8   8   2       18.55       25.71      4.43 o 
  10   8   2        2.32        4.36      3.37 o 
  12   8   2        5.85       11.29      6.57 o 
 -13   9   2       10.00       17.74      4.59 o 
 -11   9   2      130.99      136.36      7.90 o 
  -9   9   2       53.97       56.63      5.50 o 
  -7   9   2      282.54      258.31      7.92 o 
  -5   9   2      115.30      104.24      5.10 o 
  -3   9   2      291.52      261.75      9.55 o 
  -1   9   2       90.60       91.12      4.86 o 
   1   9   2      129.16      115.09      7.25 o 
   3   9   2       27.04       23.42      3.02 o 
   5   9   2       20.98       17.59      3.87 o 
   7   9   2        2.91        1.78      3.01 o 
   9   9   2        1.03        6.07      3.59 o 
  11   9   2        0.09        0.00      5.15 o 
 -12  10   2       56.68       48.53      9.38 o 
 -10  10   2       85.55       83.84      6.99 o 
  -8  10   2      279.74      252.19     10.21 o 
  -6  10   2      207.76      188.31      7.16 o 
  -4  10   2      716.03      647.38     13.26 o 
  -2  10   2      261.79      227.06      7.90 o 
   0  10   2      827.30      859.86    161.55 o 
   2  10   2      157.47      138.90     10.40 o 
   4  10   2      431.47      392.86     12.57 o 
   6  10   2       51.71       50.40      5.63 o 
   8  10   2      108.77      117.28     14.39 o 
  10  10   2       10.84        4.47      6.32 o 
 -11  11   2        2.77        0.65      5.89 o 
  -9  11   2        0.04        0.92      3.21 o 
  -7  11   2        3.19        5.05      2.58 o 
  -5  11   2        1.24        1.00      2.31 o 
  -3  11   2        1.05        0.00      2.08 o 
  -1  11   2        1.13        1.75      2.82 o 
   1  11   2        0.01        0.00      2.19 o 
   3  11   2        0.02        3.81      2.54 o 
   5  11   2        0.09        0.00      3.02 o 
   7  11   2        1.03        0.35      3.22 o 
 -10  12   2        0.15        0.00      3.28 o 
  -8  12   2       21.22       26.84      4.92 o 
  -6  12   2        0.00        0.75      2.32 o 
  -4  12   2       48.35       48.57      4.89 o 
  -2  12   2        0.16        1.02      2.78 o 
   0  12   2       52.75       70.39     18.30 o 
   2  12   2        0.28        0.00      2.35 o 
   4  12   2       27.07       29.20      5.28 o 
   6  12   2        0.07        1.73      3.87 o 
  -7  13   2        0.33        0.36      3.32 o 
  -5  13   2        5.41        3.86      2.75 o 
  -3  13   2        1.12        3.45      2.81 o 
  -1  13   2        3.64       12.89      5.34 o 
   1  13   2        0.79        2.04      2.99 o 
   3  13   2        0.56        0.00      3.88 o 
 -19   1   3        4.16       10.67      3.75 o 
 -17   1   3        0.87        1.74      2.47 o 
 -15   1   3       35.32       31.49      3.40 o 
 -13   1   3       11.22        8.14      1.81 o 
 -11   1   3      365.03      323.07      6.01 o 
  -9   1   3       37.77       33.23      1.59 o 
  -7   1   3     1776.07     1651.41     11.54 o 
  -5   1   3        1.87        5.25      0.48 o 
  -3   1   3     3163.16     3177.72     24.76 o 
  -1   1   3        4.57        3.84      0.72 o 
   1   1   3     3061.70     3005.64     30.73 o 
   3   1   3       11.42       10.59      1.35 o 
   5   1   3      859.82      796.72      9.69 o 
   7   1   3        0.73        0.74      1.66 o 
   9   1   3      143.87      118.69      4.94 o 
  11   1   3        0.00        2.83      2.71 o 
  13   1   3       21.88       27.66      7.80 o 
 -18   2   3        0.91        0.84      2.84 o 
 -16   2   3        0.60        0.00      2.24 o 
 -14   2   3        7.64        8.12      2.24 o 
 -12   2   3        7.34        4.39      1.44 o 
 -10   2   3       21.85       30.54      2.06 o 
  -8   2   3       84.58       78.87      2.17 o 
  -6   2   3      194.91      196.79      2.47 o 
  -4   2   3       55.13       75.73      1.71 o 
  -2   2   3       44.13       39.99      1.90 o 
   0   2   3       33.95       40.58      1.66 o 
   2   2   3      178.12      155.96      4.25 o 
   4   2   3        4.74        5.23      1.26 o 
   6   2   3       80.51       65.36      3.40 o 
   8   2   3        1.11        4.24      2.34 o 
  10   2   3       12.00       13.59      3.29 o 
  12   2   3        1.70        1.65      2.83 o 
 -19   3   3        1.80        4.37      3.29 o 
 -17   3   3        0.96        0.61      2.72 o 
 -15   3   3        3.11        1.69      2.05 o 
 -13   3   3       12.60        9.96      2.20 o 
 -11   3   3       11.11       12.61      1.78 o 
  -9   3   3      146.70      123.21      2.95 o 
  -7   3   3      731.87      696.33      7.09 o 
  -5   3   3      610.93      620.12      6.08 o 
  -3   3   3     3025.51     2937.45     41.87 o 
  -1   3   3      600.67      680.23      8.57 o 
   1   3   3     1633.16     1717.84     22.24 o 
   3   3   3      144.27      149.12      3.99 o 
   5   3   3      272.74      286.59      6.18 o 
   7   3   3       14.23       12.11      1.96 o 
   9   3   3       22.16       29.04      3.99 o 
  11   3   3        1.60        1.36      2.95 o 
  13   3   3        1.00        2.51      3.15 o 
 -18   4   3       15.42       22.70      4.48 o 
 -16   4   3        0.29        1.04      2.88 o 
 -14   4   3      150.82      156.65      5.86 o 
 -12   4   3        1.61        1.01      1.65 o 
 -10   4   3      931.71      909.87     15.34 o 
  -8   4   3       12.65       16.50      1.43 o 
  -6   4   3     2865.88     3053.72     22.19 o 
  -4   4   3      147.54      125.17      2.67 o 
  -2   4   3     3178.28     3417.21     32.71 o 
   0   4   3      171.76      139.79      3.70 o 
   2   4   3     1062.15     1173.61     14.16 o 
   4   4   3       38.49       35.02      2.45 o 
   6   4   3      144.87      147.06      4.74 o 
   8   4   3        7.99        6.33      2.69 o 
  10   4   3       10.90       11.39      3.32 o 
  12   4   3        1.17        1.95      3.30 o 
 -17   5   3        0.04        0.00      2.89 o 
 -15   5   3       11.34       11.97      2.82 o 
 -13   5   3        0.28        0.00      1.74 o 
 -11   5   3       26.64       26.42      2.70 o 
  -9   5   3        2.64        2.48      1.06 o 
  -7   5   3        8.16       13.74      1.28 o 
  -5   5   3       38.02       29.71      1.43 o 
  -3   5   3        1.30        1.45      0.93 o 
  -1   5   3      113.19      121.99      7.67 o 
   1   5   3       32.08       32.14      3.44 o 
   3   5   3      117.60      125.61      4.13 o 
   5   5   3       73.50       80.69      3.68 o 
   7   5   3       44.48       43.38      6.86 o 
   9   5   3       44.22       54.36      5.33 o 
  11   5   3        8.37        4.46      4.97 o 
  13   5   3       12.27       12.74      6.20 o 
 -16   6   3        9.53       10.38      4.44 o 
 -14   6   3       15.99       15.35      3.16 o 
 -12   6   3       85.50       78.59      4.27 o 
 -10   6   3      132.91      133.43      4.58 o 
  -8   6   3      427.95      483.68     10.48 o 
  -6   6   3      588.82      694.84      8.95 o 
  -4   6   3      978.36     1253.79     13.04 o 
  -2   6   3     1188.80     1465.92     17.83 o 
   0   6   3      833.31      960.17     13.32 o 
   2   6   3      843.40      841.21     15.56 o 
   4   6   3      256.31      248.99      6.35 o 
   6   6   3      212.32      204.99      7.93 o 
   8   6   3       48.96       52.09      5.12 o 
  10   6   3       29.97       30.43      8.73 o 
  12   6   3        8.05        8.06      3.96 o 
 -17   7   3        2.22        2.23      3.52 o 
 -15   7   3       12.83       14.62      3.98 o 
 -13   7   3        5.35        1.22      3.85 o 
 -11   7   3       64.95       78.15      9.05 o 
  -9   7   3       12.06       11.66      2.35 o 
  -7   7   3      174.96      176.26      4.36 o 
  -5   7   3       15.51       20.35      1.81 o 
  -3   7   3      166.05      158.25      5.10 o 
  -1   7   3       10.10        9.78      2.39 o 
   1   7   3       58.77       70.33      5.78 o 
   3   7   3        8.99        7.53      1.96 o 
   5   7   3       12.26       16.38      2.54 o 
   7   7   3        3.03        3.24      2.81 o 
   9   7   3        2.28        2.42      2.96 o 
  11   7   3        0.34        0.00      3.13 o 
 -16   8   3        2.80        5.72      5.06 o 
 -14   8   3        1.00        0.00      3.50 o 
 -12   8   3        0.01        0.00      2.60 o 
 -10   8   3        0.76        1.40      2.62 o 
  -8   8   3       35.68       32.71      3.82 o 
  -6   8   3       20.35       22.99      2.76 o 
  -4   8   3      162.28      155.29      5.59 o 
  -2   8   3       50.78       61.87      3.78 o 
   0   8   3      184.05      190.24     14.68 o 
   2   8   3       34.12       38.25      3.25 o 
   4   8   3       67.93       75.31      6.24 o 
   6   8   3        6.65        6.87      3.69 o 
   8   8   3        7.98        8.03      3.47 o 
  10   8   3        0.36        0.42      3.20 o 
 -15   9   3       18.42       23.57      5.21 o 
 -13   9   3       91.59       92.71      7.31 o 
 -11   9   3       87.28       84.51      6.46 o 
  -9   9   3      321.95      306.29      8.90 o 
  -7   9   3      228.37      219.71      7.22 o 
  -5   9   3      550.12      533.69     11.98 o 
  -3   9   3      305.85      312.48      9.37 o 
  -1   9   3      418.18      526.97    107.10 o 
   1   9   3      202.91      221.62      7.31 o 
   3   9   3      142.43      164.01      6.25 o 
   5   9   3       67.33       65.74      5.88 o 
   7   9   3       24.27       30.87      6.66 o 
   9   9   3       14.71       16.78      4.60 o 
 -14  10   3        0.78        2.94      3.57 o 
 -12  10   3       24.76       27.95      5.13 o 
 -10  10   3        8.51        8.01      3.58 o 
  -8  10   3       71.38       64.51      4.85 o 
  -6  10   3       52.33       56.90      6.55 o 
  -4  10   3      109.16       94.60      5.30 o 
  -2  10   3      139.22      120.01      5.87 o 
   0  10   3       82.23       89.18     13.96 o 
   2  10   3      154.06      133.41      7.63 o 
   4  10   3       30.40       35.91      5.29 o 
   6  10   3       76.89       74.43      6.72 o 
   8  10   3        6.92       16.30      4.47 o 
 -11  11   3       69.12       67.87      6.76 o 
  -9  11   3        5.39        7.32      2.73 o 
  -7  11   3      245.64      213.28      7.92 o 
  -5  11   3        1.97        2.49      3.03 o 
  -3  11   3      398.85      361.86     12.55 o 
  -1  11   3        1.42        4.28      3.43 o 
   1  11   3      285.70      284.82     32.45 o 
   3  11   3        9.26       13.04      4.08 o 
   5  11   3       92.09       96.57     11.01 o 
   7  11   3        8.48       11.76      4.45 o 
 -10  12   3        3.98       11.12      3.86 o 
  -8  12   3        9.83        9.31      2.81 o 
  -6  12   3        1.72        5.65      2.49 o 
  -4  12   3       14.08       17.24      4.46 o 
  -2  12   3        0.76        0.00      3.81 o 
   0  12   3        6.65       11.86      9.35 o 
   2  12   3        5.99        8.04      2.95 o 
   4  12   3        0.65        2.94      3.75 o 
  -7  13   3        1.59        1.23      2.57 o 
  -5  13   3        1.61        0.00      3.16 o 
  -3  13   3        5.25        4.84      3.10 o 
  -1  13   3        1.34        2.94      3.04 o 
   1  13   3        4.59        3.68      5.20 o 
 -20   0   4        2.61        7.89      4.90 o 
 -18   0   4       26.60       22.39      5.64 o 
 -16   0   4       18.91       26.79      4.12 o 
 -14   0   4      296.49      260.54      8.56 o 
 -12   0   4      167.35      184.84      6.42 o 
 -10   0   4     1794.01     1690.44     17.51 o 
  -8   0   4      581.78      538.31      7.07 o 
  -6   0   4     3205.21     3151.90     28.14 o 
  -4   0   4      437.10      307.50      4.76 o 
  -2   0   4     1939.45     2027.92     23.31 o 
   0   0   4      617.49      532.92      8.73 o 
   2   0   4      831.43      979.81     25.21 o 
   4   0   4      152.43      125.40      5.69 o 
   6   0   4      141.40      166.09      6.45 o 
   8   0   4        4.35        3.57      2.78 o 
  10   0   4       19.07       26.43      6.11 o 
  12   0   4        0.18        0.00      4.04 o 
 -19   1   4       13.16       10.65      3.58 o 
 -17   1   4       59.80       61.23      4.53 o 
 -15   1   4       68.17       68.18      3.60 o 
 -13   1   4      177.80      192.28      4.97 o 
 -11   1   4      298.69      334.74      4.97 o 
  -9   1   4      193.39      229.65      2.94 o 
  -7   1   4      846.42      903.10      7.09 o 
  -5   1   4       47.80       64.31      2.21 o 
  -3   1   4      914.62     1022.92      9.19 o 
  -1   1   4       64.41       77.45      2.23 o 
   1   1   4      326.69      321.22      4.85 o 
   3   1   4       11.64       18.80      1.60 o 
   5   1   4       33.63       24.55      2.03 o 
   7   1   4       22.82       15.80      2.01 o 
   9   1   4        1.00        2.04      2.49 o 
  11   1   4       11.90       11.16      3.44 o 
 -20   2   4        0.00        0.73      3.11 o 
 -18   2   4        0.16        3.42      3.84 o 
 -16   2   4       10.32        9.67      2.22 o 
 -14   2   4        0.01        5.64      2.05 o 
 -12   2   4      271.29      211.28      4.95 o 
 -10   2   4        9.11        5.33      1.04 o 
  -8   2   4     1910.03     1697.05     12.89 o 
  -6   2   4       10.66        6.72      0.64 o 
  -4   2   4     3439.03     3533.52     34.27 o 
  -2   2   4        0.20        0.07      0.54 o 
   0   2   4     1461.03     1334.53     15.75 o 
   2   2   4        1.19        0.01      0.93 o 
   4   2   4      122.13      103.25      3.69 o 
   6   2   4        1.40        2.82      1.33 o 
   8   2   4        0.27        0.00      1.59 o 
  10   2   4        3.36        8.00      3.09 o 
  12   2   4        0.95        2.01      3.27 o 
 -19   3   4        1.34        2.90      3.09 o 
 -17   3   4        0.23        0.00      1.96 o 
 -15   3   4        4.78        6.51      2.00 o 
 -13   3   4        3.31        4.71      1.60 o 
 -11   3   4        9.58       11.49      1.44 o 
  -9   3   4      156.51      189.96      3.58 o 
  -7   3   4       30.09       35.53      1.53 o 
  -5   3   4     1653.43     1646.34     14.36 o 
  -3   3   4       17.02       18.49      1.36 o 
  -1   3   4     1485.27     1680.80     19.91 o 
   1   3   4        0.05        0.00      1.32 o 
   3   3   4      297.44      361.20     16.25 o 
   5   3   4        0.08        0.00      1.32 o 
   7   3   4       50.27       60.01      8.30 o 
   9   3   4        0.21        0.00      1.64 o 
  11   3   4        4.59        2.66      3.11 o 
 -18   4   4        0.64        2.21      3.14 o 
 -16   4   4       66.25       55.31      4.33 o 
 -14   4   4        7.46       10.69      2.02 o 
 -12   4   4      590.67      579.33      9.30 o 
 -10   4   4       67.86       72.60      2.56 o 
  -8   4   4     3240.68     3522.70     25.72 o 
  -6   4   4      418.32      440.96      5.29 o 
  -4   4   4     6959.29     7565.34     66.11 o 
  -2   4   4      479.56      581.17      9.05 o 
   0   4   4     3030.16     3401.74     33.55 o 
   2   4   4      120.60      140.93      4.20 o 
   4   4   4      434.14      445.31     10.32 o 
   6   4   4       20.97       23.98      2.64 o 
   8   4   4       43.05       45.54      6.48 o 
  10   4   4        2.06        1.93      2.04 o 
  12   4   4        3.81        5.92      3.37 o 
 -19   5   4        0.21        0.00      3.18 o 
 -17   5   4       12.80        7.93      2.81 o 
 -15   5   4        2.48        3.00      2.14 o 
 -13   5   4       38.92       35.23      3.22 o 
 -11   5   4       36.42       37.86      2.27 o 
  -9   5   4       27.68       27.73      1.80 o 
  -7   5   4      249.55      247.57      4.07 o 
  -5   5   4       12.85       12.81      1.38 o 
  -3   5   4      379.24      457.48     14.56 o 
  -1   5   4      117.97      133.23      5.79 o 
   1   5   4      170.45      213.67      5.34 o 
   3   5   4       85.10       83.17      3.62 o 
   5   5   4       30.14       37.96      4.03 o 
   7   5   4       19.95       18.88      3.56 o 
   9   5   4        1.27        0.00      2.91 o 
  11   5   4        2.19        3.33      3.87 o 
 -18   6   4        4.67        3.51      3.16 o 
 -16   6   4       30.00       33.22      3.82 o 
 -14   6   4       34.01       29.68      3.36 o 
 -12   6   4       79.20       85.59      4.73 o 
 -10   6   4      173.89      183.71      4.15 o 
  -8   6   4      208.45      212.17      4.11 o 
  -6   6   4      613.59      645.16      7.21 o 
  -4   6   4      373.60      337.08      7.07 o 
  -2   6   4      910.35      985.50     75.87 o 
   0   6   4      226.86      214.02      5.61 o 
   2   6   4      455.37      444.34      9.44 o 
   4   6   4       87.36       69.28      3.78 o 
   6   6   4      137.29      143.94      7.42 o 
   8   6   4       28.93       28.31      4.53 o 
  10   6   4       29.52       26.09      4.77 o 
 -17   7   4        0.04        0.00      8.02 o 
 -15   7   4        7.47        6.48      3.47 o 
 -13   7   4        2.41        1.11      2.58 o 
 -11   7   4       42.55       46.24      3.30 o 
  -9   7   4       24.68       21.02      2.14 o 
  -7   7   4       90.28       85.11      3.20 o 
  -5   7   4      132.74      109.83      3.54 o 
  -3   7   4       58.76       48.40      4.88 o 
  -1   7   4      160.03      153.03      5.31 o 
   1   7   4        9.87       10.32      2.14 o 
   3   7   4       78.27       73.17      3.95 o 
   5   7   4        0.34        1.40      2.34 o 
   7   7   4       26.58       27.76      4.86 o 
   9   7   4        0.02        0.00      2.71 o 
 -16   8   4        9.40        9.51      4.18 o 
 -14   8   4       40.88       42.28      5.38 o 
 -12   8   4       13.50       13.89      3.23 o 
 -10   8   4      138.28      151.41      6.00 o 
  -8   8   4        1.04        0.14      1.74 o 
  -6   8   4      203.74      237.43      6.77 o 
  -4   8   4        7.73       16.47      2.51 o 
  -2   8   4      112.36      163.15     44.25 o 
   0   8   4       14.77       21.75      2.73 o 
   2   8   4       12.04       13.42      2.50 o 
   4   8   4        4.17        4.48      2.17 o 
   6   8   4        0.52        0.00      6.18 o 
   8   8   4        0.15        0.13      3.02 o 
 -15   9   4       10.62       22.32      4.67 o 
 -13   9   4      206.73      220.85     13.63 o 
 -11   9   4       51.80       61.04      4.75 o 
  -9   9   4      796.39      754.77     14.20 o 
  -7   9   4      156.41      165.93      6.55 o 
  -5   9   4     1503.02     1335.88     19.42 o 
  -3   9   4      253.64      250.31     12.27 o 
  -1   9   4     1275.64     1287.77    217.89 o 
   1   9   4      181.14      187.63      7.73 o 
   3   9   4      506.69      488.65     12.03 o 
   5   9   4       65.35       74.84      6.28 o 
   7   9   4      105.53      128.51      8.02 o 
 -14  10   4        0.06        0.00      3.22 o 
 -12  10   4        2.76        2.62      3.07 o 
 -10  10   4        2.21        6.44      3.96 o 
  -8  10   4        3.97        5.35      2.42 o 
  -6  10   4       26.89       22.88      3.36 o 
  -4  10   4        0.10        2.93      3.65 o 
  -2  10   4       70.52       90.05     73.65 o 
   0  10   4        4.89        1.51      2.43 o 
   2  10   4       68.26       58.01      4.91 o 
   4  10   4       11.13       10.92      4.10 o 
   6  10   4       28.25       28.28      4.87 o 
 -13  11   4        2.65        5.19      3.78 o 
 -11  11   4        0.05        0.89      3.04 o 
  -9  11   4        8.79        6.45      2.68 o 
  -7  11   4        0.86        0.74      1.99 o 
  -5  11   4       12.54        8.74      3.34 o 
  -3  11   4        1.95        0.00      2.64 o 
  -1  11   4        8.20        6.60      6.35 o 
   1  11   4        1.94        0.00      2.32 o 
   3  11   4        1.97        1.30      3.22 o 
   5  11   4        0.88        2.99      3.50 o 
 -10  12   4        1.31        4.95      2.88 o 
  -8  12   4        0.38        1.29      2.25 o 
  -6  12   4        3.74        6.67      2.61 o 
  -4  12   4        2.28        4.84      2.66 o 
  -2  12   4        3.88        5.63      4.01 o 
   0  12   4        1.80        4.88      3.05 o 
   2  12   4        2.07        0.00      5.12 o 
   4  12   4        0.22        0.91      3.74 o 
  -7  13   4        5.14        3.40      2.70 o 
  -5  13   4        0.25        0.95      2.44 o 
  -3  13   4        2.85        6.55      3.38 o 
  -1  13   4        0.29        4.29      3.19 o 
   1  13   4        0.84        0.00      4.41 o 
 -19   1   5       15.60       17.23      3.24 o 
 -17   1   5        6.26        6.70      2.01 o 
 -15   1   5      285.69      277.23      6.36 o 
 -13   1   5       57.17       71.13      3.06 o 
 -11   1   5     3071.04     3023.08     22.78 o 
  -9   1   5      339.08      370.00      4.14 o 
  -7   1   5    16672.10    17129.39    100.54 o 
  -5   1   5      685.76      754.36      8.82 o 
  -3   1   5    22293.98    22498.61    171.82 o 
  -1   1   5      372.60      419.32      5.44 o 
   1   1   5     6294.45     6745.53     52.48 o 
   3   1   5       70.29       64.47      2.77 o 
   5   1   5      830.63      759.10     10.46 o 
   7   1   5       10.36       11.13      1.95 o 
   9   1   5       70.11       68.75     10.42 o 
  11   1   5        1.77        4.85      5.87 o 
 -20   2   5        0.13        2.07      2.98 o 
 -18   2   5       70.00       62.11      4.23 o 
 -16   2   5        4.82        5.00      1.83 o 
 -14   2   5      436.83      367.69      7.06 o 
 -12   2   5       56.80       54.92      2.94 o 
 -10   2   5     1793.70     1789.98     15.54 o 
  -8   2   5      105.46      106.71      2.08 o 
  -6   2   5     4085.14     4543.07     39.17 o 
  -4   2   5        0.99        0.68      0.63 o 
  -2   2   5     1970.83     2200.04     21.31 o 
   0   2   5        0.41        1.75      0.85 o 
   2   2   5      175.09      178.76      4.16 o 
   4   2   5        0.05        3.15      1.42 o 
   6   2   5       12.59       13.78      1.97 o 
   8   2   5        0.00        2.99      1.99 o 
  10   2   5        1.24        1.49      3.07 o 
 -19   3   5        5.71        6.18      3.34 o 
 -17   3   5       64.73       66.77      4.05 o 
 -15   3   5       21.65       23.39      2.56 o 
 -13   3   5      401.86      446.94      9.62 o 
 -11   3   5       33.50       56.81      2.28 o 
  -9   3   5     1591.78     1769.52     13.08 o 
  -7   3   5        8.36       13.24      1.62 o 
  -5   3   5     2676.89     2942.33     33.13 o 
  -3   3   5      180.40      192.37      3.98 o 
  -1   3   5     1393.62     1553.51     19.41 o 
   1   3   5       74.53       51.81      2.61 o 
   3   3   5      313.86      295.76      6.49 o 
   5   3   5       15.58       14.26      2.15 o 
   7   3   5       36.23       37.56      3.47 o 
   9   3   5        1.50        3.22      2.22 o 
  11   3   5        1.84        6.72      4.80 o 
 -20   4   5        3.38        1.78      3.42 o 
 -18   4   5        0.55        0.00      4.59 o 
 -16   4   5       35.93       40.67      3.30 o 
 -14   4   5        0.01        0.00      1.17 o 
 -12   4   5      207.41      225.96      5.67 o 
 -10   4   5        0.02        0.27      0.97 o 
  -8   4   5      646.26      788.23      8.17 o 
  -6   4   5       31.42       31.44      1.69 o 
  -4   4   5      857.55      904.75     29.05 o 
  -2   4   5       77.61       85.05      3.17 o 
   0   4   5      332.61      438.36      7.60 o 
   2   4   5       58.74       64.50      3.21 o 
   4   4   5       75.00      102.87      4.24 o 
   6   4   5       28.13       23.41      3.56 o 
   8   4   5       15.61       16.10      3.09 o 
  10   4   5        6.18        5.11      3.39 o 
 -19   5   5        1.57        3.79      2.97 o 
 -17   5   5        0.11        0.78      2.34 o 
 -15   5   5        1.18        0.00      1.49 o 
 -13   5   5        0.12        0.00      1.22 o 
 -11   5   5        9.07        4.96      1.29 o 
  -9   5   5        1.69        0.00      0.83 o 
  -7   5   5       58.07       79.85      2.33 o 
  -5   5   5       20.80       19.47      2.01 o 
  -3   5   5       67.43      110.94      9.41 o 
  -1   5   5       78.54       80.98      3.32 o 
   1   5   5       42.23       28.27      2.73 o 
   3   5   5       83.87       83.98      3.94 o 
   5   5   5        2.20        0.00      2.65 o 
   7   5   5       42.09       42.00      4.79 o 
   9   5   5        0.12        0.67      2.89 o 
 -18   6   5       29.35       29.41      4.06 o 
 -16   6   5       60.86       66.27      8.98 o 
 -14   6   5      194.96      180.61      4.84 o 
 -12   6   5      351.20      327.88      8.14 o 
 -10   6   5      805.76      774.72      9.06 o 
  -8   6   5     1209.23     1115.48     10.95 o 
  -6   6   5     1813.31     1731.97     23.65 o 
  -4   6   5     1766.93     1587.69     71.69 o 
  -2   6   5     1530.01     1486.32    100.85 o 
   0   6   5      928.65      882.28     12.94 o 
   2   6   5      459.72      470.04      9.22 o 
   4   6   5      246.61      256.19      7.04 o 
   6   6   5       72.31       84.52      5.78 o 
   8   6   5       40.33       46.37      5.37 o 
  10   6   5        6.28        6.13      4.87 o 
 -17   7   5       15.37       16.45      4.21 o 
 -15   7   5       22.78       18.90      3.82 o 
 -13   7   5       46.58       45.42      3.77 o 
 -11   7   5      138.32      117.21      4.13 o 
  -9   7   5       52.74       50.24      2.91 o 
  -7   7   5      476.39      456.13      7.52 o 
  -5   7   5       19.66       20.08      3.36 o 
  -3   7   5      678.26      767.48    187.93 o 
  -1   7   5        2.16        1.52      1.75 o 
   1   7   5      359.36      335.49      8.12 o 
   3   7   5        0.14        1.90      1.84 o 
   5   7   5       79.55       84.87      6.01 o 
   7   7   5        0.09        0.00      3.02 o 
   9   7   5        9.27        8.11      3.87 o 
 -16   8   5        2.73        0.18      3.17 o 
 -14   8   5      104.25      100.86      5.58 o 
 -12   8   5       13.24       11.86      2.83 o 
 -10   8   5      240.78      237.25      7.27 o 
  -8   8   5       32.26       30.08      3.18 o 
  -6   8   5      329.73      312.82      7.88 o 
  -4   8   5       41.71       39.81      3.40 o 
  -2   8   5      211.82      234.32     30.32 o 
   0   8   5       37.44       38.43      3.53 o 
   2   8   5       74.86       78.10      4.54 o 
   4   8   5       16.35       13.16      3.65 o 
   6   8   5       20.88       28.63      4.81 o 
   8   8   5        3.07        4.25      3.58 o 
 -15   9   5       24.98       23.69      4.66 o 
 -13   9   5       33.54       38.89      4.25 o 
 -11   9   5      164.73      162.62      6.65 o 
  -9   9   5      101.30       87.58      5.06 o 
  -7   9   5      518.22      469.91     10.56 o 
  -5   9   5      123.26      114.52      5.55 o 
  -3   9   5      671.93      841.81    767.31 o 
  -1   9   5       58.30       57.02      8.26 o 
   1   9   5      353.13      362.53     17.96 o 
   3   9   5       12.77       14.85      4.63 o 
   5   9   5       92.24       94.67      6.75 o 
   7   9   5        1.93        5.12      3.54 o 
 -14  10   5        5.79        3.20      3.35 o 
 -12  10   5        7.63       11.32      3.09 o 
 -10  10   5        7.60        9.30      2.58 o 
  -8  10   5       30.19       37.18      3.91 o 
  -6  10   5        0.78        1.61      1.92 o 
  -4  10   5       30.34       31.74      4.40 o 
  -2  10   5        3.42        1.09      4.23 o 
   0  10   5        4.37        4.45      2.60 o 
   2  10   5        9.13        9.58      2.86 o 
   4  10   5        1.12        0.60      3.16 o 
   6  10   5        5.02        1.60      3.62 o 
 -13  11   5        0.81        0.26      3.10 o 
 -11  11   5       10.27       13.50      3.22 o 
  -9  11   5        2.94        6.95      3.16 o 
  -7  11   5       30.65       27.50      3.63 o 
  -5  11   5        9.02        6.56      2.53 o 
  -3  11   5       44.26       40.74      5.16 o 
  -1  11   5       14.69       10.90      4.68 o 
   1  11   5       28.99       28.34      4.05 o 
   3  11   5       10.64        9.58      3.91 o 
 -10  12   5        0.00        3.64      2.64 o 
  -8  12   5        0.09        0.66      2.26 o 
  -6  12   5        0.34        0.27      2.25 o 
  -4  12   5        2.23        9.86      3.51 o 
  -2  12   5        1.43        2.92      3.07 o 
   0  12   5        6.73       13.52      6.76 o 
   2  12   5        1.58        0.69      3.90 o 
  -7  13   5        0.25        0.72      2.58 o 
  -5  13   5        1.08        5.81      3.41 o 
  -3  13   5        1.01        0.00      4.10 o 
  -1  13   5        0.51        0.40      2.90 o 
 -20   0   6       16.60       13.86      3.80 o 
 -18   0   6        2.06        0.00      2.47 o 
 -16   0   6       84.98       67.61      4.99 o 
 -14   0   6       39.45       38.11      3.59 o 
 -12   0   6      350.98      271.64     15.27 o 
 -10   0   6      351.76      351.56      5.91 o 
  -8   0   6      756.91      811.47      9.69 o 
  -6   0   6      824.72      726.95     16.53 o 
  -4   0   6      294.72      329.89      9.58 o 
  -2   0   6      574.26      535.09     14.49 o 
   0   0   6       22.35       18.46      2.31 o 
   2   0   6      145.23      167.52      6.04 o 
   4   0   6       64.97       58.84      4.41 o 
   6   0   6       10.57       16.85      3.16 o 
   8   0   6       17.32       15.82      5.27 o 
  10   0   6        0.48        5.24      4.47 o 
 -21   1   6        1.91        3.98      4.20 o 
 -19   1   6       11.46       11.56      2.59 o 
 -17   1   6        7.26        4.21      1.81 o 
 -15   1   6       95.54      105.34      3.94 o 
 -13   1   6       37.82       27.15      2.09 o 
 -11   1   6      561.50      611.34      6.11 o 
  -9   1   6      311.78      332.95      3.95 o 
  -7   1   6     1701.27     1799.47     15.24 o 
  -5   1   6     1303.81     1529.29     15.82 o 
  -3   1   6     1492.18     1616.45     51.48 o 
  -1   1   6      984.73     1021.41     19.87 o 
   1   1   6      400.94      360.02      6.01 o 
   3   1   6      289.55      266.14      6.56 o 
   5   1   6       59.73       47.42      3.00 o 
   7   1   6       61.10       57.13      4.14 o 
   9   1   6        7.15       15.62      3.73 o 
 -20   2   6       14.58        9.75      2.60 o 
 -18   2   6        0.31        0.44      1.84 o 
 -16   2   6       62.68       59.32      3.87 o 
 -14   2   6       23.86       25.50      2.25 o 
 -12   2   6      168.06      166.26      3.63 o 
 -10   2   6      149.60      148.58      2.67 o 
  -8   2   6      262.06      328.37      3.90 o 
  -6   2   6      229.00      174.91      3.43 o 
  -4   2   6      166.84      213.14      5.09 o 
  -2   2   6       90.39       92.24      3.13 o 
   0   2   6       54.44       57.22      2.39 o 
   2   2   6        5.14       13.16      1.69 o 
   4   2   6       12.13       10.97      1.72 o 
   6   2   6        0.93        0.00      1.37 o 
   8   2   6        2.04        2.64      2.81 o 
  10   2   6        1.75        3.23      3.25 o 
 -21   3   6        3.55        9.00      3.10 o 
 -19   3   6        2.31        1.40      2.06 o 
 -17   3   6       42.31       43.06      3.66 o 
 -15   3   6        2.63        3.88      1.70 o 
 -13   3   6      322.28      294.14      5.22 o 
 -11   3   6        2.12        0.99      0.97 o 
  -9   3   6     1278.48     1390.68     10.99 o 
  -7   3   6        1.01        1.45      1.07 o 
  -5   3   6     1667.94     2102.41     22.01 o 
  -3   3   6        9.71        6.97      1.18 o 
  -1   3   6      860.68      882.82     11.38 o 
   1   3   6        3.66        3.51      1.42 o 
   3   3   6      199.28      170.97      6.58 o 
   5   3   6        0.10        0.00      1.48 o 
   7   3   6       24.48       28.05      3.31 o 
   9   3   6        0.09        0.00      3.67 o 
 -20   4   6        0.01        1.11      2.55 o 
 -18   4   6       27.37       36.93      3.51 o 
 -16   4   6        1.05        1.20      1.65 o 
 -14   4   6      238.07      255.29      5.24 o 
 -12   4   6       16.26       16.97      1.74 o 
 -10   4   6     1177.63     1279.67     12.02 o 
  -8   4   6       50.74       37.90      1.60 o 
  -6   4   6     2291.52     2546.36     25.56 o 
  -4   4   6       16.45       16.89      1.79 o 
  -2   4   6     1610.95     1769.45     19.45 o 
   0   4   6        1.81        4.18      1.45 o 
   2   4   6      490.79      493.87      9.12 o 
   4   4   6        0.01        0.60      1.81 o 
   6   4   6       84.54       81.32      4.76 o 
   8   4   6        0.14        1.59      2.88 o 
 -19   5   6        0.41        0.94      2.62 o 
 -17   5   6        2.61        3.67      2.04 o 
 -15   5   6        5.33        5.01      1.64 o 
 -13   5   6       18.11       19.37      1.96 o 
 -11   5   6       30.51       34.44      2.12 o 
  -9   5   6       43.19       46.61      2.11 o 
  -7   5   6      101.66      121.28      3.19 o 
  -5   5   6       16.74       14.81      2.40 o 
  -3   5   6      124.94      138.27      7.69 o 
  -1   5   6        0.23        1.79      1.38 o 
   1   5   6       71.61       62.20      4.33 o 
   3   5   6        0.04        0.00      1.76 o 
   5   5   6       22.83       24.31      3.84 o 
   7   5   6        0.00        0.00      2.15 o 
   9   5   6        3.55        1.78      2.53 o 
 -18   6   6       48.64       44.31      4.37 o 
 -16   6   6        0.22        0.82      1.87 o 
 -14   6   6      266.82      259.83      7.37 o 
 -12   6   6        6.99        8.34      1.64 o 
 -10   6   6      939.55      902.18      9.96 o 
  -8   6   6       34.67       33.11      2.34 o 
  -6   6   6     1730.25     1719.24     44.98 o 
  -4   6   6       43.36       46.98      8.16 o 
  -2   6   6     1411.65     1301.22     38.62 o 
   0   6   6       16.29       10.13      2.12 o 
   2   6   6      575.51      527.08     10.20 o 
   4   6   6        0.94        3.96      2.10 o 
   6   6   6      138.32      145.79      7.67 o 
   8   6   6        0.01        0.73      3.09 o 
 -19   7   6       13.88       20.02      4.53 o 
 -17   7   6       76.99       68.11      6.27 o 
 -15   7   6       59.04       68.25      4.02 o 
 -13   7   6      255.05      228.48      5.96 o 
 -11   7   6      144.86      131.86      4.40 o 
  -9   7   6      505.75      443.43      7.69 o 
  -7   7   6      176.85      160.75      4.59 o 
  -5   7   6      521.40      501.85      9.75 o 
  -3   7   6      101.34      100.03      8.53 o 
  -1   7   6      306.81      282.40      8.52 o 
   1   7   6       29.98       28.02      3.15 o 
   3   7   6      106.26       97.66      6.33 o 
   5   7   6        4.86        6.72      3.35 o 
   7   7   6       22.45       27.67      4.96 o 
 -18   8   6        0.13        2.40      3.51 o 
 -16   8   6        0.01        0.40      3.13 o 
 -14   8   6       10.26        8.25      2.68 o 
 -12   8   6        4.16        6.36      2.73 o 
 -10   8   6       76.97       71.97      4.44 o 
  -8   8   6       13.03        6.29      2.12 o 
  -6   8   6      188.37      175.44      6.00 o 
  -4   8   6        5.58        6.38     13.53 o 
  -2   8   6      186.88      190.68     23.10 o 
   0   8   6        0.86        0.00      1.87 o 
   2   8   6       84.83       87.87      9.14 o 
   4   8   6        5.24        5.09      3.13 o 
   6   8   6       20.41       23.48      4.70 o 
 -17   9   6       32.97       37.37      5.58 o 
 -15   9   6        0.03        1.52      2.57 o 
 -13   9   6      114.51      123.38      5.92 o 
 -11   9   6        0.09        3.62      2.35 o 
  -9   9   6      202.65      198.31      6.79 o 
  -7   9   6        0.17        0.16      2.30 o 
  -5   9   6      162.88      148.62      7.64 o 
  -3   9   6        1.31        0.00      5.36 o 
  -1   9   6       61.39       62.14      9.70 o 
   1   9   6        7.38        4.34      2.32 o 
   3   9   6       16.62       14.09      3.73 o 
   5   9   6        7.12        6.35      4.93 o 
 -14  10   6        0.64        0.00      2.46 o 
 -12  10   6       18.88       23.89      3.56 o 
 -10  10   6        1.68        4.36      2.95 o 
  -8  10   6       38.38       45.49      4.15 o 
  -6  10   6        0.18        0.00      1.70 o 
  -4  10   6       39.33       38.61      7.49 o 
  -2  10   6        1.85        0.00      2.10 o 
   0  10   6       18.82       21.76      4.44 o 
   2  10   6        5.09        4.66      3.58 o 
   4  10   6        5.06        5.98      5.12 o 
 -13  11   6       11.54       15.14      3.27 o 
 -11  11   6        1.63        5.55      3.17 o 
  -9  11   6       36.91       38.83      4.07 o 
  -7  11   6        0.47        2.29      2.78 o 
  -5  11   6       50.68       53.48      5.45 o 
  -3  11   6        0.04        1.68      2.64 o 
  -1  11   6       31.07       42.03     12.54 o 
   1  11   6        0.02        2.02      3.49 o 
   3  11   6        9.10       22.64      7.80 o 
 -10  12   6        0.07        4.25      4.60 o 
  -8  12   6       13.69       13.68      4.02 o 
  -6  12   6        1.26        2.53      3.89 o 
  -4  12   6        8.74        8.36      5.06 o 
  -2  12   6        2.40        3.73      4.63 o 
   0  12   6        3.33        4.15      6.80 o 
  -7  13   6        1.72        3.21      5.03 o 
  -5  13   6        2.53        1.70      4.32 o 
 -21   1   7        0.10        2.66      2.07 o 
 -19   1   7       15.51       17.02      2.62 o 
 -17   1   7        6.51        5.24      1.80 o 
 -15   1   7      216.09      185.63      4.88 o 
 -13   1   7       88.14       83.40      2.62 o 
 -11   1   7     1337.78     1271.89     10.37 o 
  -9   1   7      504.62      510.62      5.32 o 
  -7   1   7     2647.51     2580.70     25.02 o 
  -5   1   7      815.96      859.16     10.41 o 
  -3   1   7     1187.35     1190.14     11.67 o 
  -1   1   7      337.68      317.15      7.91 o 
   1   1   7      147.78      144.22      4.17 o 
   3   1   7       58.60       57.22      3.11 o 
   5   1   7        1.87        4.96      1.66 o 
   7   1   7        5.72        2.81      2.21 o 
   9   1   7        0.86        4.35      3.40 o 
 -20   2   7       20.86       23.87      3.12 o 
 -18   2   7        8.11       10.73      2.27 o 
 -16   2   7      136.50      138.84      4.63 o 
 -14   2   7       51.71       56.15      2.90 o 
 -12   2   7      661.73      710.98      8.10 o 
 -10   2   7      226.43      208.92      3.42 o 
  -8   2   7     1694.17     1851.64     19.31 o 
  -6   2   7      327.86      315.55      5.68 o 
  -4   2   7     1126.18     1208.01     24.14 o 
  -2   2   7      151.71      151.76      3.66 o 
   0   2   7      238.28      272.80      8.54 o 
   2   2   7       43.91       35.76      2.53 o 
   4   2   7       21.87       25.60      2.51 o 
   6   2   7        8.29        8.70      2.45 o 
   8   2   7        0.73        1.15      2.89 o 
 -21   3   7        1.35        1.54      2.37 o 
 -19   3   7        4.84        4.87      2.33 o 
 -17   3   7       17.85       19.02      2.58 o 
 -15   3   7       63.62       58.89      3.78 o 
 -13   3   7      107.76      126.92      3.44 o 
 -11   3   7      472.13      499.96     10.78 o 
  -9   3   7      294.87      352.61      5.70 o 
  -7   3   7     1394.19     1593.28     14.70 o 
  -5   3   7      295.76      369.79      5.31 o 
  -3   3   7     1352.77     1457.90     16.31 o 
  -1   3   7      103.89      104.66      3.29 o 
   1   3   7      456.52      409.79      8.06 o 
   3   3   7       23.02       20.64      2.27 o 
   5   3   7       84.49       79.20      3.78 o 
   7   3   7        4.98        6.33      2.44 o 
 -20   4   7        3.10        0.95      2.23 o 
 -18   4   7        6.52        5.49      2.04 o 
 -16   4   7        0.37        0.00      1.49 o 
 -14   4   7        5.14        6.00      1.50 o 
 -12   4   7       11.45       14.38      1.59 o 
 -10   4   7        0.38        0.14      0.72 o 
  -8   4   7       20.01       16.35      1.26 o 
  -6   4   7       24.14       21.81      1.54 o 
  -4   4   7        0.02        0.33      0.96 o 
  -2   4   7       19.37       19.76      2.00 o 
   0   4   7       15.58       10.34      1.89 o 
   2   4   7        2.58        1.09      1.45 o 
   4   4   7       21.31       17.97      2.44 o 
   6   4   7        0.10        0.47      2.39 o 
   8   4   7        8.99        6.24      3.61 o 
 -19   5   7       18.92       19.18      3.01 o 
 -17   5   7        9.62       12.41      2.42 o 
 -15   5   7       67.76       72.58      3.23 o 
 -13   5   7       96.18       92.62      3.20 o 
 -11   5   7      127.23      125.01      3.34 o 
  -9   5   7      377.64      355.23      4.83 o 
  -7   5   7       82.03       88.98      2.87 o 
  -5   5   7      510.41      516.35     54.92 o 
  -3   5   7        2.45        4.14      1.48 o 
  -1   5   7      250.24      236.30      6.03 o 
   1   5   7        3.40        3.43      2.07 o 
   3   5   7       48.76       49.23      3.75 o 
   5   5   7        4.40        3.04      4.10 o 
   7   5   7        4.10        3.25      3.23 o 
 -20   6   7        5.68        2.14      2.85 o 
 -18   6   7        5.59        8.95      2.39 o 
 -16   6   7       58.19       60.65      3.72 o 
 -14   6   7       52.40       55.50      2.98 o 
 -12   6   7      384.01      359.97      6.13 o 
 -10   6   7      229.16      199.60      4.98 o 
  -8   6   7     1174.56     1099.52     14.84 o 
  -6   6   7      449.02      400.48     11.29 o 
  -4   6   7     1323.46     1391.37    112.68 o 
  -2   6   7      359.41      339.07     11.73 o 
   0   6   7      627.47      612.13     10.94 o 
   2   6   7      127.22      130.71      6.70 o 
   4   6   7      154.50      179.02     11.29 o 
   6   6   7       25.81       30.07      5.10 o 
 -19   7   7       78.38      102.95     13.95 o 
 -17   7   7        8.13       11.61      2.95 o 
 -15   7   7      478.23      483.26      9.20 o 
 -13   7   7       26.83       28.45      2.79 o 
 -11   7   7     1586.56     1539.28     17.16 o 
  -9   7   7       45.48       50.92      3.56 o 
  -7   7   7     2384.58     2347.61     26.77 o 
  -5   7   7       27.62       60.78     31.18 o 
  -3   7   7     1435.85     1553.03    123.94 o 
  -1   7   7        6.64        8.70      2.91 o 
   1   7   7      377.64      366.59     10.97 o 
   3   7   7        0.55        5.14      2.68 o 
   5   7   7       53.16       51.75      7.65 o 
 -18   8   7        0.03        3.02      4.87 o 
 -16   8   7       46.81       63.05      5.00 o 
 -14   8   7        2.85        7.59      2.48 o 
 -12   8   7      140.51      143.54      5.81 o 
 -10   8   7       27.61       29.18      3.18 o 
  -8   8   7      236.84      223.11      8.86 o 
  -6   8   7       71.62       67.67      5.54 o 
  -4   8   7      186.34      223.55     91.41 o 
  -2   8   7       67.76       74.59      6.05 o 
   0   8   7       73.62       68.05      5.72 o 
   2   8   7       26.21       23.87      4.01 o 
   4   8   7       18.67       14.37      5.58 o 
 -17   9   7        4.61       11.97      4.06 o 
 -15   9   7       35.97       35.30      5.34 o 
 -13   9   7       12.19        7.77      3.63 o 
 -11   9   7       77.10       62.65      5.91 o 
  -9   9   7       13.00       14.54      3.42 o 
  -7   9   7       88.52       73.17      8.06 o 
  -5   9   7        5.29        5.55      3.95 o 
  -3   9   7       47.50       62.33     29.05 o 
  -1   9   7        0.57        0.00      2.59 o 
   1   9   7       12.83        6.17      3.06 o 
   3   9   7        0.01        1.51      4.22 o 
 -16  10   7        0.37        0.00      3.44 o 
 -14  10   7        1.04        4.47      3.25 o 
 -12  10   7        3.02        5.60      3.24 o 
 -10  10   7        2.11        1.47      2.74 o 
  -8  10   7        6.24        6.25      2.81 o 
  -6  10   7        1.54        0.00      3.39 o 
  -4  10   7        5.36        0.28      3.55 o 
  -2  10   7        0.53        0.00      2.91 o 
   0  10   7        2.34        0.00      3.15 o 
   2  10   7        0.19        0.00      4.19 o 
 -13  11   7        3.36        3.00      3.38 o 
 -11  11   7        1.28        0.11      2.71 o 
  -9  11   7        9.29       17.25      4.25 o 
  -7  11   7        0.02        1.36      2.74 o 
  -5  11   7       17.42       36.95      7.71 o 
  -3  11   7        0.14        4.07      4.13 o 
  -1  11   7       18.44       36.06     24.05 o 
   1  11   7        0.00        0.00      6.29 o 
 -10  12   7        4.66        4.91      3.34 o 
  -8  12   7       56.29       78.00      7.48 o 
  -6  12   7        6.60       10.52      5.24 o 
  -4  12   7       51.07       53.97      8.79 o 
  -2  12   7        4.23        3.24      3.98 o 
 -22   0   8        0.07        0.16      3.65 o 
 -20   0   8       14.02       17.00      3.81 o 
 -18   0   8        0.49        0.00      2.02 o 
 -16   0   8       36.72       33.55      3.58 o 
 -14   0   8       11.65       15.59      2.41 o 
 -12   0   8       82.39       90.12      3.22 o 
 -10   0   8      229.67      295.44      7.69 o 
  -8   0   8      115.58      137.73      7.15 o 
  -6   0   8      531.83      662.06     17.89 o 
  -4   0   8       44.03       50.45      5.24 o 
  -2   0   8      215.66      228.43     11.07 o 
   0   0   8       16.25       15.73      4.41 o 
   2   0   8       48.09       45.40      6.54 o 
   4   0   8        8.58        8.14      4.13 o 
   6   0   8        5.87        5.64      3.98 o 
 -21   1   8       10.92       12.75      2.59 o 
 -19   1   8        0.01        1.14      1.63 o 
 -17   1   8       67.72       68.54      3.51 o 
 -15   1   8        0.65        0.44      1.34 o 
 -13   1   8      239.69      230.39      4.25 o 
 -11   1   8        0.01        0.99      1.10 o 
  -9   1   8      454.25      450.33      6.78 o 
  -7   1   8        9.81       11.25      2.05 o 
  -5   1   8      178.00      197.87      9.50 o 
  -3   1   8       22.94       29.14      2.23 o 
  -1   1   8        7.57        6.54      1.71 o 
   1   1   8       21.61       25.05      2.77 o 
   3   1   8        0.14        0.00      1.55 o 
   5   1   8        9.58       13.71      3.27 o 
 -22   2   8        0.14        3.46      2.52 o 
 -20   2   8        0.76        0.00      2.46 o 
 -18   2   8        7.37        4.03      1.92 o 
 -16   2   8       10.88        9.84      1.92 o 
 -14   2   8       93.99       93.76      3.02 o 
 -12   2   8       61.63       59.55      2.70 o 
 -10   2   8      438.13      426.74     11.45 o 
  -8   2   8       91.98       91.41      3.88 o 
  -6   2   8      751.86      745.51     14.84 o 
  -4   2   8       17.93       20.63      2.32 o 
  -2   2   8      489.51      503.88      8.93 o 
   0   2   8        0.00        0.46      2.47 o 
   2   2   8      141.59      143.45     10.16 o 
   4   2   8        0.66        1.26      2.12 o 
   6   2   8       22.95       22.17      6.01 o 
 -21   3   8       44.81       50.31      4.87 o 
 -19   3   8        0.04        0.00      3.68 o 
 -17   3   8      177.75      176.46      5.37 o 
 -15   3   8        0.01        0.00      1.33 o 
 -13   3   8      426.22      428.67      7.41 o 
 -11   3   8        0.08        3.45      2.48 o 
  -9   3   8      487.29      455.13      9.21 o 
  -7   3   8        0.03        0.00      1.26 o 
  -5   3   8      369.49      320.61      6.49 o 
  -3   3   8        3.59        3.14      1.41 o 
  -1   3   8      175.04      170.26      5.42 o 
   1   3   8        5.55        4.55      1.90 o 
   3   3   8       48.15       47.86      4.21 o 
   5   3   8        2.13        0.00      2.37 o 
   7   3   8       10.76        4.84      4.53 o 
 -20   4   8        0.23        2.22      2.51 o 
 -18   4   8       23.54       28.59      3.56 o 
 -16   4   8        0.16        1.43      2.48 o 
 -14   4   8       88.47       83.24      3.53 o 
 -12   4   8       20.09       21.13      2.16 o 
 -10   4   8       89.30       84.76      2.74 o 
  -8   4   8       82.97       77.48      3.33 o 
  -6   4   8       29.24       25.06      2.54 o 
  -4   4   8       82.38       77.29      3.67 o 
  -2   4   8        8.16       11.72      3.00 o 
   0   4   8       21.00       20.99      2.71 o 
   2   4   8        1.01        2.10      1.91 o 
   4   4   8        1.33        0.00      1.89 o 
   6   4   8        0.12        0.00      2.80 o 
 -21   5   8        8.78       10.32      3.29 o 
 -19   5   8        0.05        2.17      2.45 o 
 -17   5   8       68.22       66.70      5.01 o 
 -15   5   8        0.00        0.00      1.47 o 
 -13   5   8      313.04      263.32      8.78 o 
 -11   5   8        0.46        1.23      1.24 o 
  -9   5   8      676.56      545.89      8.07 o 
  -7   5   8        0.04        1.35      1.84 o 
  -5   5   8      550.83      524.19     40.17 o 
  -3   5   8        0.40        2.19      1.97 o 
  -1   5   8      174.58      159.85      6.89 o 
   1   5   8        1.40        0.00      3.14 o 
   3   5   8       27.32       30.66      3.66 o 
   5   5   8        1.74        0.67      2.78 o 
 -20   6   8        4.90        5.14      2.89 o 
 -18   6   8       23.95       29.44      3.73 o 
 -16   6   8       24.11       27.24      2.91 o 
 -14   6   8      107.60      111.77      4.28 o 
 -12   6   8       43.38       42.16      3.49 o 
 -10   6   8      230.72      200.45      5.08 o 
  -8   6   8       13.24       10.64      2.73 o 
  -6   6   8      232.53      269.93     98.70 o 
  -4   6   8        7.49       12.46      2.91 o 
  -2   6   8      123.37      117.43     12.60 o 
   0   6   8       39.93       36.47      4.24 o 
   2   6   8       33.09       38.06      4.51 o 
   4   6   8       25.72       31.71      5.07 o 
 -19   7   8       36.90       45.20      5.68 o 
 -17   7   8       51.85       55.85      5.71 o 
 -15   7   8      234.59      238.55     10.10 o 
 -13   7   8      213.99      222.25      7.12 o 
 -11   7   8      740.32      697.01     14.66 o 
  -9   7   8      514.41      487.41     10.14 o 
  -7   7   8     1071.69     1010.33     28.43 o 
  -5   7   8      656.66      820.85    250.06 o 
  -3   7   8      700.09      735.37     66.52 o 
  -1   7   8      406.49      394.29     11.58 o 
   1   7   8      222.56      239.27      9.27 o 
   3   7   8      129.00      149.29     10.58 o 
   5   7   8       39.99       59.28     23.47 o 
 -18   8   8       15.82       17.73      6.32 o 
 -16   8   8      142.27      160.29      8.70 o 
 -14   8   8       17.38       12.14      3.64 o 
 -12   8   8      310.63      293.33     10.51 o 
 -10   8   8        3.42        4.03      3.94 o 
  -8   8   8      348.70      299.64     10.40 o 
  -6   8   8        0.26        1.85      3.52 o 
  -4   8   8      197.91      227.86     76.57 o 
  -2   8   8        0.41        1.77      3.67 o 
   0   8   8       60.39       69.39      6.82 o 
   2   8   8        0.10        1.87      2.96 o 
   4   8   8       10.28       11.69      4.97 o 
 -17   9   8        6.18        7.65      3.77 o 
 -15   9   8       13.87       10.80      3.63 o 
 -13   9   8       15.71       11.83      3.65 o 
 -11   9   8       30.43       24.30      4.34 o 
  -9   9   8       15.21       11.29      4.18 o 
  -7   9   8       31.20       30.72      6.51 o 
  -5   9   8        4.68        5.95      3.85 o 
  -3   9   8       15.58       16.28      5.55 o 
  -1   9   8        0.17        0.00      2.83 o 
   1   9   8        5.26        3.46      3.05 o 
   3   9   8        0.05       10.98      5.40 o 
 -16  10   8        0.00        2.40      3.27 o 
 -14  10   8       13.23       16.65      8.33 o 
 -12  10   8        0.24        0.58      5.20 o 
 -10  10   8       50.68       52.61      5.85 o 
  -8  10   8        1.28        0.00      2.14 o 
  -6  10   8       67.46       70.47      9.13 o 
  -4  10   8        2.21        0.51     18.67 o 
  -2  10   8       32.87       53.07     22.19 o 
   0  10   8        1.40        0.10      3.15 o 
 -13  11   8        4.26        4.56      3.22 o 
 -11  11   8        0.09        1.03      2.58 o 
  -9  11   8        4.62        4.70      3.26 o 
  -7  11   8        2.95        5.64      4.26 o 
  -5  11   8        1.47        1.45      3.67 o 
  -3  11   8        7.54       13.82      5.98 o 
  -1  11   8        0.02        1.88      3.88 o 
 -10  12   8       71.81       99.33     11.50 o 
  -8  12   8        1.70        3.48      5.03 o 
  -6  12   8       68.66       75.68     10.58 o 
  -4  12   8        1.98        3.39      5.09 o 
 -21   1   9        6.15        3.17      3.51 o 
 -19   1   9        6.27        4.86      3.24 o 
 -17   1   9       14.82       17.14      3.44 o 
 -15   1   9       24.62       29.60      4.02 o 
 -13   1   9       26.07       24.25      2.11 o 
 -11   1   9       31.10       28.51      2.14 o 
  -9   1   9       67.07       58.76      5.46 o 
  -7   1   9        9.75        8.22      2.10 o 
  -5   1   9       85.37       86.06      5.92 o 
  -3   1   9        1.67        0.73      1.78 o 
  -1   1   9       60.93       56.56      5.01 o 
   1   1   9        0.46        0.00      2.08 o 
   3   1   9       29.55       32.77      4.57 o 
   5   1   9        0.73        4.00      2.75 o 
 -22   2   9       17.01        8.34      4.20 o 
 -20   2   9        0.06        0.00      3.09 o 
 -18   2   9       55.50       57.14      5.67 o 
 -16   2   9        6.75        0.25      2.64 o 
 -14   2   9       90.66       88.24      4.21 o 
 -12   2   9      135.21      116.15      3.83 o 
 -10   2   9       63.73       64.09      3.29 o 
  -8   2   9      563.26      529.39     16.16 o 
  -6   2   9        9.15       11.43      2.71 o 
  -4   2   9      481.42      424.91     20.85 o 
  -2   2   9        0.00        0.00      1.62 o 
   0   2   9      175.02      150.08     12.32 o 
   2   2   9        0.01        1.20      2.37 o 
   4   2   9       36.97       35.45      4.93 o 
   6   2   9        0.04        0.83      3.52 o 
 -21   3   9        4.90        2.87      5.12 o 
 -19   3   9      156.69      154.01      6.53 o 
 -17   3   9       57.04       53.93      4.12 o 
 -15   3   9      869.80      791.62     11.21 o 
 -13   3   9      358.90      327.61     10.50 o 
 -11   3   9     2563.79     2375.94     74.42 o 
  -9   3   9      934.89      878.32     46.17 o 
  -7   3   9     3030.30     2857.12     58.84 o 
  -5   3   9      851.13      768.86     55.77 o 
  -3   3   9     1289.70     1208.08     58.76 o 
  -1   3   9      328.94      283.49     26.29 o 
   1   3   9      251.39      242.60      9.61 o 
   3   3   9       70.07       73.44      6.32 o 
   5   3   9       27.84       32.17      7.09 o 
 -22   4   9        0.42        0.00      3.53 o 
 -20   4   9        2.43        2.52      2.45 o 
 -18   4   9        0.94        0.00      2.01 o 
 -16   4   9        8.16        7.12      2.26 o 
 -14   4   9        3.11        0.03      1.42 o 
 -12   4   9       18.43       18.64      2.14 o 
 -10   4   9       15.72       14.98      1.82 o 
  -8   4   9       32.25       32.72      3.61 o 
  -6   4   9       36.87       41.39      4.20 o 
  -4   4   9       50.56       41.60      7.08 o 
  -2   4   9       44.18       47.52      7.31 o 
   0   4   9       35.74       33.94      4.62 o 
   2   4   9       26.10       25.80      4.28 o 
   4   4   9       12.20        7.52      5.15 o 
 -21   5   9        0.10        1.82      2.69 o 
 -19   5   9        0.16        2.84      2.44 o 
 -17   5   9        1.65        0.00      2.60 o 
 -15   5   9        7.64        5.94      1.78 o 
 -13   5   9       12.00       10.93      1.85 o 
 -11   5   9       68.69       65.27      3.14 o 
  -9   5   9       30.77       27.83      2.26 o 
  -7   5   9       91.36      110.26     31.87 o 
  -5   5   9       16.93       10.04      3.18 o 
  -3   5   9       17.69       18.51      4.02 o 
  -1   5   9        2.49        4.65      3.67 o 
   1   5   9        0.10        0.97      3.93 o 
   3   5   9        0.31        0.00      3.72 o 
 -20   6   9        5.82        8.66      3.36 o 
 -18   6   9       16.65       24.55      4.35 o 
 -16   6   9       10.02       19.14      2.94 o 
 -14   6   9       58.83       68.61      4.76 o 
 -12   6   9        0.59        2.42      1.71 o 
 -10   6   9      102.84       88.01      4.24 o 
  -8   6   9       25.84       22.72      3.63 o 
  -6   6   9       72.15       68.49      9.95 o 
  -4   6   9       69.68       87.10      9.38 o 
  -2   6   9       18.50       16.27      2.99 o 
   0   6   9       47.89       54.77      6.30 o 
   2   6   9        0.78        3.02      3.23 o 
   4   6   9       13.49       20.20      8.17 o 
 -19   7   9        1.46        3.72      3.06 o 
 -17   7   9       93.61      111.25      6.55 o 
 -15   7   9        3.30        6.04      2.46 o 
 -13   7   9      312.08      304.19      8.23 o 
 -11   7   9        2.13        3.00      1.97 o 
  -9   7   9      523.81      524.34     13.38 o 
  -7   7   9        0.17        9.60      8.74 o 
  -5   7   9      409.82      489.23     97.73 o 
  -3   7   9        0.21        5.56      2.92 o 
  -1   7   9      159.24      170.71      7.81 o 
   1   7   9        0.46        7.51     11.12 o 
   3   7   9       38.36       84.93     17.61 o 
 -18   8   9        0.06        0.00      3.30 o 
 -16   8   9        2.15        2.78      2.93 o 
 -14   8   9        0.51        2.61      2.78 o 
 -12   8   9       23.15       21.89      3.09 o 
 -10   8   9        3.95        8.78      2.48 o 
  -8   8   9       57.20       45.55      7.40 o 
  -6   8   9        9.86       18.95     19.83 o 
  -4   8   9       49.80       57.56      8.70 o 
  -2   8   9       10.02       17.08      4.08 o 
   0   8   9       15.95       21.02      4.25 o 
 -17   9   9        5.97        5.27      3.47 o 
 -15   9   9       12.56       12.63      3.61 o 
 -13   9   9       23.11       23.07      4.16 o 
 -11   9   9       34.11       36.13      4.88 o 
  -9   9   9       44.51       45.35      5.29 o 
  -7   9   9       37.40       35.10      7.12 o 
  -5   9   9       40.50       65.44     69.85 o 
  -3   9   9       17.30       25.69      8.31 o 
  -1   9   9       17.45       23.33      4.73 o 
   1   9   9        3.42        6.41      5.09 o 
 -16  10   9        1.37        0.00      2.96 o 
 -14  10   9        2.10        3.43      3.28 o 
 -12  10   9        0.16        0.00      2.79 o 
 -10  10   9        2.90        6.78      3.09 o 
  -8  10   9        0.43        0.59      3.27 o 
  -6  10   9        2.38        0.37      3.64 o 
  -4  10   9        0.85        3.50      3.95 o 
  -2  10   9        1.36        5.75      4.05 o 
 -13  11   9        0.28        3.77      3.34 o 
 -11  11   9       10.56       11.67      7.15 o 
  -9  11   9        1.10        0.56      4.07 o 
  -7  11   9       14.83       17.52      6.11 o 
  -5  11   9        0.93        7.99      4.38 o 
  -3  11   9        8.81       20.15     29.64 o 
 -22   0  10       32.04       35.68      7.86 o 
 -20   0  10        0.20        2.16      4.41 o 
 -18   0  10      101.96      108.77      9.68 o 
 -16   0  10       13.76       22.24      5.34 o 
 -14   0  10      129.54      140.16      6.04 o 
 -12   0  10       70.00       69.42      5.91 o 
 -10   0  10       28.30       14.37      3.64 o 
  -8   0  10       81.59       70.65      6.35 o 
  -6   0  10        0.02        0.00      2.62 o 
  -4   0  10       25.02       24.70      5.30 o 
  -2   0  10        0.01        0.80      3.11 o 
   0   0  10        1.28        1.48      3.55 o 
   2   0  10        1.33        7.03      4.32 o 
   4   0  10        0.05        0.00      3.79 o 
 -21   1  10        4.35        6.87      3.69 o 
 -19   1  10        0.19        0.00      2.79 o 
 -17   1  10       31.40       30.25      7.56 o 
 -15   1  10       17.56       16.70      3.33 o 
 -13   1  10       90.44       94.37      3.83 o 
 -11   1  10       60.99       51.75      3.78 o 
  -9   1  10       96.07       90.90      5.09 o 
  -7   1  10       56.86       47.48      4.21 o 
  -5   1  10       19.32       17.86      3.29 o 
  -3   1  10       19.30       29.80      4.11 o 
  -1   1  10        0.00        0.00      2.07 o 
   1   1  10        2.03        4.68      2.88 o 
   3   1  10        0.95        0.77      3.69 o 
 -22   2  10        8.68       12.64      4.27 o 
 -20   2  10       77.88       79.98      7.09 o 
 -18   2  10       27.45       24.78      4.39 o 
 -16   2  10      230.79      218.77      9.00 o 
 -14   2  10       49.22       47.37      4.11 o 
 -12   2  10      376.02      350.44      6.80 o 
 -10   2  10       45.47       34.34      3.58 o 
  -8   2  10      311.97      299.56      9.07 o 
  -6   2  10       16.19       18.83      3.34 o 
  -4   2  10      128.49      131.23     10.58 o 
  -2   2  10        2.18        0.37      4.53 o 
   0   2  10       28.91       32.33      4.66 o 
   2   2  10        0.26        3.42      2.83 o 
   4   2  10        3.64        4.92      2.96 o 
 -21   3  10        0.73        1.31      3.53 o 
 -19   3  10      131.76      133.96      7.69 o 
 -17   3  10       12.99       15.89      4.29 o 
 -15   3  10      416.40      416.29      9.45 o 
 -13   3  10       84.35       85.43      4.47 o 
 -11   3  10      724.48      696.58     11.59 o 
  -9   3  10      207.92      208.60      7.63 o 
  -7   3  10      617.67      616.68     32.37 o 
  -5   3  10      161.11      192.10     10.25 o 
  -3   3  10      264.41      274.92     27.45 o 
  -1   3  10       54.62       72.37      5.92 o 
   1   3  10       72.87       73.27      6.55 o 
   3   3  10       10.75       22.07      4.46 o 
 -22   4  10        0.09        0.12      3.74 o 
 -20   4  10        4.70        1.00      2.93 o 
 -18   4  10        1.56        2.72      2.86 o 
 -16   4  10       11.41       10.96      2.54 o 
 -14   4  10       18.57       16.52      2.73 o 
 -12   4  10        6.91        3.33      1.90 o 
 -10   4  10       31.85       27.48      2.77 o 
  -8   4  10        0.82        0.00      1.80 o 
  -6   4  10       17.15       15.83      3.39 o 
  -4   4  10       18.16       18.51      3.76 o 
  -2   4  10        3.49        5.69      2.88 o 
   0   4  10       17.30       22.91      4.31 o 
   2   4  10        0.11        0.00      2.33 o 
 -21   5  10        1.31        0.00      3.16 o 
 -19   5  10        2.88        3.78      5.30 o 
 -17   5  10        1.07        3.73      2.88 o 
 -15   5  10        5.23       11.23      2.99 o 
 -13   5  10        0.64        0.00      1.51 o 
 -11   5  10        6.10        5.11      2.67 o 
  -9   5  10       12.07        8.22      3.25 o 
  -7   5  10        7.39        6.44      2.84 o 
  -5   5  10       14.90       12.59      5.46 o 
  -3   5  10        8.07       12.63      6.49 o 
  -1   5  10        3.50        5.78      4.26 o 
   1   5  10        5.35        4.58      3.24 o 
   3   5  10        0.06        0.00      4.19 o 
 -20   6  10        0.49        1.36      4.41 o 
 -18   6  10       34.10       43.98      7.46 o 
 -16   6  10        1.40        2.21      2.64 o 
 -14   6  10       86.66       85.68      5.66 o 
 -12   6  10        7.89       10.26      2.92 o 
 -10   6  10       95.26       78.93      5.34 o 
  -8   6  10       18.42       23.92      4.04 o 
  -6   6  10       36.90       37.68      5.26 o 
  -4   6  10       14.81       19.81      4.42 o 
  -2   6  10        3.93        3.93      3.31 o 
   0   6  10        5.50        7.37      3.63 o 
   2   6  10        0.01        0.00      4.56 o 
 -19   7  10        9.36       13.01      5.09 o 
 -17   7  10       55.50       55.19      5.74 o 
 -15   7  10       27.45       31.60      4.56 o 
 -13   7  10       78.38       61.21      5.50 o 
 -11   7  10       55.95       46.45      5.17 o 
  -9   7  10       55.78       51.25      5.45 o 
  -7   7  10       67.16       66.60     18.92 o 
  -5   7  10       17.04       25.54      7.94 o 
  -3   7  10       45.43       57.88     19.31 o 
  -1   7  10        2.26        4.71      3.92 o 
   1   7  10       19.48       26.55     15.11 o 
 -16   8  10        8.00        9.28      5.12 o 
 -14   8  10      120.19       99.10      6.45 o 
 -12   8  10       16.92        7.71      3.14 o 
 -10   8  10      236.98      191.82     12.95 o 
  -8   8  10       13.24       16.71      5.61 o 
  -6   8  10      239.89      244.56     14.74 o 
  -4   8  10        3.90        7.43      4.47 o 
  -2   8  10      121.91      128.45     10.98 o 
   0   8  10        0.55        1.25      4.32 o 
 -17   9  10        1.42        0.00      4.04 o 
 -15   9  10        5.70        3.42      4.90 o 
 -13   9  10        0.78        0.00      3.58 o 
 -11   9  10       11.41       11.53      5.24 o 
  -9   9  10        0.00        2.22      4.07 o 
  -7   9  10        6.59        3.55      4.26 o 
  -5   9  10        0.67        0.00      3.21 o 
  -3   9  10        0.63        4.10      4.22 o 
  -1   9  10        0.88        0.00      4.13 o 
 -14  10  10        2.63        6.57      5.34 o 
 -12  10  10        1.83        3.02      4.16 o 
 -10  10  10        2.32        6.17      4.72 o 
  -8  10  10        3.01        5.61      4.26 o 
  -6  10  10        0.76        0.00      3.24 o 
  -4  10  10        1.65        2.68      4.38 o 
 -11  11  10        2.08        2.37      4.22 o 
  -9  11  10       21.73       26.00      7.22 o 
  -7  11  10        0.01        0.62      4.07 o 
 -23   1  11        1.19        6.01      6.04 o 
 -21   1  11       11.57       21.26      4.59 o 
 -19   1  11        0.57        2.05      3.00 o 
 -17   1  11       31.33       37.17      4.92 o 
 -15   1  11        2.71        7.70      2.26 o 
 -13   1  11       36.20       40.14      2.93 o 
 -11   1  11       26.30       24.78      3.49 o 
  -9   1  11       11.86       13.55      3.09 o 
  -7   1  11       33.62       28.70      4.08 o 
  -5   1  11        0.07        0.00      2.19 o 
  -3   1  11       11.68       12.18      3.42 o 
  -1   1  11        1.02        0.81      3.55 o 
   1   1  11        2.59        7.11      3.23 o 
 -22   2  11        0.41        4.59      3.78 o 
 -20   2  11      356.21      375.47     12.79 o 
 -18   2  11        2.31        9.24      3.39 o 
 -16   2  11     1358.95     1267.68     23.33 o 
 -14   2  11        8.04       13.52      2.79 o 
 -12   2  11     2674.30     2351.68     28.38 o 
 -10   2  11       17.47       20.83      3.54 o 
  -8   2  11     2337.71     2033.72    100.81 o 
  -6   2  11       17.98       17.66      4.44 o 
  -4   2  11      977.31      933.32     37.24 o 
  -2   2  11        9.56       19.41      4.15 o 
   0   2  11      230.17      237.81     10.51 o 
   2   2  11        3.32        9.62      3.53 o 
 -21   3  11       72.35       81.60      7.19 o 
 -19   3  11       86.37       90.00     12.41 o 
 -17   3  11      450.32      445.80     13.06 o 
 -15   3  11      245.68      210.14      6.92 o 
 -13   3  11     1417.95     1267.27     18.11 o 
 -11   3  11      345.12      259.81      8.66 o 
  -9   3  11     1948.40     1721.44     33.11 o 
  -7   3  11      209.32      189.69      8.42 o 
  -5   3  11     1166.69     1133.76    127.06 o 
  -3   3  11       59.49       56.47      7.48 o 
  -1   3  11      350.67      375.02     30.95 o 
   1   3  11        9.00       11.56      3.59 o 
 -22   4  11       11.05       10.08      4.16 o 
 -20   4  11        1.87        4.22      3.34 o 
 -18   4  11       37.69       37.68      4.96 o 
 -16   4  11        3.54        4.61      2.20 o 
 -14   4  11       73.89       74.22      4.37 o 
 -12   4  11        1.29        0.71      1.62 o 
 -10   4  11       75.96       73.22      5.20 o 
  -8   4  11        0.06        1.85      2.33 o 
  -6   4  11       31.03       33.71      4.61 o 
  -4   4  11        1.04        1.13      2.46 o 
  -2   4  11        3.91        2.91      3.14 o 
   0   4  11        0.98        2.04      3.11 o 
   2   4  11        0.00        1.45      3.03 o 
 -21   5  11        0.34        6.82      5.66 o 
 -19   5  11        1.48        0.20      2.61 o 
 -17   5  11       12.89       18.88      3.62 o 
 -15   5  11       13.50       17.47      2.85 o 
 -13   5  11       64.44       80.20      4.45 o 
 -11   5  11       26.78       31.38      3.13 o 
  -9   5  11       88.22       97.78      6.23 o 
  -7   5  11       13.46       13.34      3.40 o 
  -5   5  11       35.38       43.30      5.50 o 
  -3   5  11        1.58        0.00      2.92 o 
  -1   5  11        3.47        0.81      3.10 o 
   1   5  11        0.01        0.00      2.90 o 
 -20   6  11        1.28        9.71      4.60 o 
 -18   6  11        0.32        1.97      3.85 o 
 -16   6  11        9.91        4.74      2.88 o 
 -14   6  11        0.06        0.00      2.19 o 
 -12   6  11       23.12       25.63      4.09 o 
 -10   6  11        0.09        0.00      1.97 o 
  -8   6  11       17.68       17.95      3.83 o 
  -6   6  11        0.16        0.00      2.15 o 
  -4   6  11        5.32        3.40      3.21 o 
  -2   6  11        0.00        0.00      2.94 o 
   0   6  11        0.68        2.30      3.23 o 
 -19   7  11        3.01        0.00      4.01 o 
 -17   7  11        0.51        0.00      2.70 o 
 -15   7  11        6.59        4.52      3.02 o 
 -13   7  11        0.57        1.96      2.47 o 
 -11   7  11        8.44        6.11      4.44 o 
  -9   7  11        0.39        1.92      2.89 o 
  -7   7  11        8.68        6.82      3.80 o 
  -5   7  11        0.21        0.00      2.95 o 
  -3   7  11        7.50        8.40      9.96 o 
  -1   7  11        0.17        0.00      3.11 o 
 -18   8  11        0.02        0.00      4.44 o 
 -16   8  11        0.73        2.01      2.71 o 
 -14   8  11        0.95        0.00      2.50 o 
 -12   8  11        3.02        5.14      3.15 o 
 -10   8  11        3.44        7.15      3.47 o 
  -8   8  11        1.34        0.00      3.70 o 
  -6   8  11        4.12        7.58      4.13 o 
  -4   8  11        0.06        0.00      6.80 o 
  -2   8  11        1.87        2.87      4.19 o 
 -17   9  11        1.33        0.00      4.32 o 
 -15   9  11       21.66       18.75      6.29 o 
 -13   9  11        2.49        3.48      4.35 o 
 -11   9  11       35.28       34.42      7.49 o 
  -9   9  11        1.23        2.01     11.70 o 
  -7   9  11       23.69       29.36      7.09 o 
  -5   9  11        0.01        0.00      3.39 o 
 -14  10  11        0.81        4.75      5.09 o 
 -12  10  11       35.55       46.63      9.01 o 
 -10  10  11        0.12        0.00      4.35 o 
  -8  10  11       26.61       35.56      7.86 o 
  -6  10  11        0.04        4.78      4.56 o 
 -22   0  12       26.42       23.65      7.43 o 
 -20   0  12        3.58        8.08      4.87 o 
 -18   0  12      139.58      131.99     10.86 o 
 -16   0  12        1.74        9.01      4.26 o 
 -14   0  12      388.13      329.40     10.11 o 
 -12   0  12        2.08        0.56      3.21 o 
 -10   0  12      441.02      384.41     15.54 o 
  -8   0  12        7.19        0.74      3.45 o 
  -6   0  12      185.08      161.57     11.44 o 
  -4   0  12        1.52        3.92      4.13 o 
  -2   0  12       31.82       34.91      7.37 o 
   0   0  12        0.04        0.59      3.89 o 
 -23   1  12        0.12        0.00      4.72 o 
 -21   1  12        4.55        5.53      3.66 o 
 -19   1  12        1.88        3.10      5.54 o 
 -17   1  12        3.25       10.79      5.35 o 
 -15   1  12       27.66       30.65      3.47 o 
 -13   1  12        0.69        2.23      1.73 o 
 -11   1  12       67.26       59.20      6.51 o 
  -9   1  12        0.73        2.41      2.54 o 
  -7   1  12       41.62       38.74      4.82 o 
  -5   1  12        2.19        3.12      2.90 o 
  -3   1  12        6.90        5.48      3.07 o 
  -1   1  12        2.40        0.99      3.82 o 
   1   1  12        0.04        0.00      2.76 o 
 -22   2  12       30.62       37.18      5.78 o 
 -20   2  12       20.16       26.73      5.58 o 
 -18   2  12      145.18      140.90      8.16 o 
 -16   2  12       60.22       66.48      5.99 o 
 -14   2  12      398.50      386.91      9.49 o 
 -12   2  12       72.46       80.95      5.38 o 
 -10   2  12      533.24      522.00     13.22 o 
  -8   2  12       25.79       26.94      4.20 o 
  -6   2  12      331.20      348.17     20.68 o 
  -4   2  12        1.00        2.97      2.86 o 
  -2   2  12      107.20      124.22      8.59 o 
   0   2  12        0.33        8.10      3.25 o 
 -21   3  12        1.13        4.14      3.51 o 
 -19   3  12       35.35       34.66      5.12 o 
 -17   3  12        0.01        0.00      2.81 o 
 -15   3  12       80.86       67.54      4.52 o 
 -13   3  12        9.68        9.45      2.26 o 
 -11   3  12       77.40       56.41      4.98 o 
  -9   3  12       48.16       39.24      4.63 o 
  -7   3  12       35.65       23.52      4.17 o 
  -5   3  12       56.36       49.67      5.68 o 
  -3   3  12        7.68        7.19      3.39 o 
  -1   3  12       26.34       31.52      7.57 o 
 -22   4  12        5.69        9.79      4.15 o 
 -20   4  12        2.39        2.16      3.53 o 
 -18   4  12       36.66       44.87      5.44 o 
 -16   4  12        2.11        0.73      2.06 o 
 -14   4  12      100.30       98.74      5.00 o 
 -12   4  12        0.59        1.54      1.73 o 
 -10   4  12       98.71       97.44      7.76 o 
  -8   4  12        0.01        0.42      2.35 o 
  -6   4  12       31.89       35.59      8.84 o 
  -4   4  12        0.07        0.00      2.55 o 
  -2   4  12        3.06        1.71      3.10 o 
   0   4  12        0.16        0.63      3.22 o 
 -21   5  12        5.96        9.37      3.87 o 
 -19   5  12        2.76        5.97      3.06 o 
 -17   5  12       14.03       11.38      2.78 o 
 -15   5  12       26.61       26.15      3.39 o 
 -13   5  12       11.60        9.82      2.43 o 
 -11   5  12       73.87       64.67      5.46 o 
  -9   5  12        2.34        1.01      2.46 o 
  -7   5  12       69.77       78.81      6.76 o 
  -5   5  12        0.00        1.22      2.90 o 
  -3   5  12       24.83       31.39      5.41 o 
  -1   5  12        0.03        0.00      2.90 o 
 -20   6  12        2.64       10.15      5.06 o 
 -18   6  12        0.05        0.49      3.73 o 
 -16   6  12       15.57       22.54      4.12 o 
 -14   6  12        8.61        7.87      3.07 o 
 -12   6  12       35.39       42.00      7.22 o 
 -10   6  12       24.60       27.09      4.49 o 
  -8   6  12       31.52       33.97      5.11 o 
  -6   6  12       14.78       19.09      4.58 o 
  -4   6  12       12.18       10.85      4.17 o 
  -2   6  12        2.03        5.48      3.57 o 
 -19   7  12       15.39       18.16      5.98 o 
 -17   7  12        2.12        2.29      3.95 o 
 -15   7  12       40.39       44.99      5.37 o 
 -13   7  12        5.20       12.30      3.61 o 
 -11   7  12       55.63       59.98      8.57 o 
  -9   7  12        5.55       10.13      3.89 o 
  -7   7  12       36.93       38.60     12.20 o 
  -5   7  12        2.99        2.48      3.55 o 
  -3   7  12       12.73       23.28      5.65 o 
 -18   8  12       43.67       49.34      8.54 o 
 -16   8  12        4.00        5.98      3.23 o 
 -14   8  12       90.09      115.22      7.45 o 
 -12   8  12        9.88        4.02      3.44 o 
 -10   8  12       92.02      123.52     30.62 o 
  -8   8  12       10.83       14.81      5.20 o 
  -6   8  12       44.58       70.88     42.96 o 
  -4   8  12        5.78        2.78      4.93 o 
 -15   9  12        0.01        0.00      4.19 o 
 -13   9  12        1.36        0.00      3.67 o 
 -11   9  12        0.72        0.00      3.85 o 
  -9   9  12        0.19        0.00      4.19 o 
  -7   9  12        1.46        0.00      3.95 o 
 -21   1  13       26.82       23.16      4.83 o 
 -19   1  13       10.96       17.01      4.28 o 
 -17   1  13       43.21       46.39      5.46 o 
 -15   1  13       20.98       18.31      2.85 o 
 -13   1  13       28.81       24.54      3.74 o 
 -11   1  13       34.87       34.13      4.29 o 
  -9   1  13       12.35       11.69      3.42 o 
  -7   1  13       37.59       36.74      5.13 o 
  -5   1  13        5.46        3.25      2.87 o 
  -3   1  13       19.15       26.93      5.01 o 
  -1   1  13        1.89        4.26      3.29 o 
 -22   2  13        7.76       10.95      4.34 o 
 -20   2  13       40.07       45.59      5.75 o 
 -18   2  13       30.13       39.83      5.37 o 
 -16   2  13       55.36       51.86      4.37 o 
 -14   2  13       58.42       59.99      4.41 o 
 -12   2  13       41.40       40.49      4.59 o 
 -10   2  13       63.38       65.28      8.65 o 
  -8   2  13       24.17       27.28      4.42 o 
  -6   2  13       45.49       48.67      7.45 o 
  -4   2  13       10.72       20.78      4.42 o 
  -2   2  13       22.81       20.03      6.37 o 
 -21   3  13       87.62      104.55      8.13 o 
 -19   3  13        5.91       12.48      3.72 o 
 -17   3  13      231.47      234.92      9.89 o 
 -15   3  13       11.25       19.07      3.07 o 
 -13   3  13      300.53      247.62      9.53 o 
 -11   3  13        9.98       13.85      3.25 o 
  -9   3  13      197.00      163.70      8.14 o 
  -7   3  13        2.56        3.23      2.98 o 
  -5   3  13       75.64       67.39      6.61 o 
  -3   3  13        0.00        4.43      2.91 o 
 -20   4  13       19.57       27.25      4.68 o 
 -18   4  13        0.41        6.97      3.28 o 
 -16   4  13       30.53       29.17      3.68 o 
 -14   4  13        1.31        2.64      2.04 o 
 -12   4  13       35.01       36.67      4.66 o 
 -10   4  13        2.18        2.62      2.64 o 
  -8   4  13       29.68       27.95      4.82 o 
  -6   4  13        1.55        2.21      2.88 o 
  -4   4  13       17.20       15.39      4.08 o 
 -21   5  13       12.33        5.92      5.27 o 
 -19   5  13        3.48        0.00      4.38 o 
 -17   5  13       46.97       54.60      5.79 o 
 -15   5  13       13.37       15.78      3.79 o 
 -13   5  13       70.34       78.36      9.19 o 
 -11   5  13       20.80       18.15      3.83 o 
  -9   5  13       39.97       37.82      5.27 o 
  -7   5  13       14.14       13.02      3.73 o 
  -5   5  13        6.89        3.47      3.58 o 
  -3   5  13        4.91        5.67      5.00 o 
 -20   6  13        0.24        1.54      4.32 o 
 -18   6  13        0.68        0.00      2.55 o 
 -16   6  13        3.17        1.37      2.60 o 
 -14   6  13        0.19        1.12      5.77 o 
 -12   6  13        8.36       11.29      5.00 o 
 -10   6  13        0.05        0.82      2.74 o 
  -8   6  13        6.12        9.52      5.47 o 
  -6   6  13        0.32        0.00      3.13 o 
  -4   6  13        1.59        6.84      4.28 o 
 -17   7  13        5.72        4.84      3.41 o 
 -15   7  13        8.43        7.77      3.30 o 
 -13   7  13       17.23       26.74      9.70 o 
 -11   7  13        3.70        4.41      3.32 o 
  -9   7  13       19.11       19.77      4.72 o 
  -7   7  13        0.05        0.00      2.77 o 
 -16   8  13        8.68       15.83      4.21 o 
 -14   8  13       25.57       35.54      6.85 o 
 -12   8  13       17.70       26.71      7.22 o 
 -10   8  13       34.08       43.80      7.26 o 
  -8   8  13       17.35       36.31     22.42 o 
 -22   0  14        0.17        0.62      5.34 o 
 -20   0  14        1.59        2.62      4.72 o 
 -18   0  14        0.10        0.00      3.73 o 
 -16   0  14        1.88        6.91      4.19 o 
 -14   0  14        0.87        0.00      2.84 o 
 -12   0  14        3.74        2.19      3.82 o 
 -10   0  14        3.22       11.69      4.81 o 
  -8   0  14        5.92        2.68      4.38 o 
  -6   0  14        3.82        0.62      3.95 o 
  -4   0  14        3.98        8.45      4.93 o 
 -21   1  14        2.13        0.00      4.30 o 
 -19   1  14        3.82        9.48      3.60 o 
 -17   1  14        3.50        2.58      2.73 o 
 -15   1  14       11.10        9.76      2.17 o 
 -13   1  14        2.49        2.19      3.42 o 
 -11   1  14       21.28       23.66      4.21 o 
  -9   1  14        0.40        1.78      2.66 o 
  -7   1  14       20.09       14.44      4.03 o 
  -5   1  14        0.00        1.88      2.84 o 
 -22   2  14        2.22        0.00      5.15 o 
 -20   2  14        7.19       16.15      4.16 o 
 -18   2  14        6.71        5.64      3.07 o 
 -16   2  14       33.11       31.87      3.81 o 
 -14   2  14       13.30       17.50      2.93 o 
 -12   2  14       59.74       61.37      5.61 o 
 -10   2  14       14.26       12.80      3.69 o 
  -8   2  14       44.58       48.92      5.80 o 
  -6   2  14        7.83       10.83      4.09 o 
  -4   2  14       15.71       19.74      5.72 o 
 -21   3  14        1.56        8.12      3.81 o 
 -19   3  14        0.27        0.00      2.97 o 
 -17   3  14        9.08        9.75      2.71 o 
 -15   3  14        3.42        2.73      2.28 o 
 -13   3  14       22.33       25.54      4.14 o 
 -11   3  14       12.68       14.72      3.58 o 
  -9   3  14       24.58       30.79      5.00 o 
  -7   3  14       15.72       22.69      4.57 o 
  -5   3  14       12.62       12.23      4.14 o 
 -20   4  14       12.49       10.58      3.89 o 
 -18   4  14       28.65       31.52      4.95 o 
 -16   4  14       37.47       37.96      4.00 o 
 -14   4  14       78.91       64.53      6.80 o 
 -12   4  14       50.02       45.94      5.21 o 
 -10   4  14       87.13       91.60      6.93 o 
  -8   4  14       29.39       21.68      4.60 o 
  -6   4  14       40.61       37.42      5.88 o 
 -19   5  14        6.16        3.55      4.22 o 
 -17   5  14        5.31        6.33      3.17 o 
 -15   5  14       12.27       14.38      4.41 o 
 -13   5  14        3.13        0.80      3.76 o 
 -11   5  14        6.71        8.82      3.41 o 
  -9   5  14        0.32        0.56      3.25 o 
  -7   5  14        0.64        2.85      3.11 o 
 -18   6  14        4.38        2.86      3.15 o 
 -16   6  14        0.59        3.38      3.12 o 
 -14   6  14        7.06       10.61      3.54 o 
 -12   6  14        0.92        1.98      3.32 o 
 -10   6  14        4.59        7.82      3.70 o 
  -8   6  14        0.09        0.88      3.18 o 
 -17   7  14        0.04        1.42      3.99 o 
 -15   7  14        0.87        0.00      4.39 o 
 -13   7  14        0.12        0.00      4.29 o 
 -11   7  14        2.02        3.08      3.42 o 
  -9   7  14        0.40        0.00      3.05 o 
 -21   1  15        2.00        3.34      3.84 o 
 -19   1  15        1.88        1.83      3.18 o 
 -17   1  15       12.40       11.74      3.50 o 
 -15   1  15        1.14        1.73      1.82 o 
 -13   1  15       14.36       18.36      3.84 o 
 -11   1  15        0.43        2.53      2.78 o 
  -9   1  15        3.51        4.35      3.52 o 
  -7   1  15        0.07        0.00      3.02 o 
 -20   2  15        7.83       12.41      4.14 o 
 -18   2  15       20.14       24.41      4.59 o 
 -16   2  15       13.11       15.88      3.11 o 
 -14   2  15       15.46       14.96      6.83 o 
 -12   2  15       12.87       20.58      4.15 o 
 -10   2  15        9.24       10.86      3.98 o 
  -8   2  15        5.55        9.61      4.66 o 
 -19   3  15        0.03        6.99      3.56 o 
 -17   3  15       17.65       21.11      3.56 o 
 -15   3  15        0.21        2.01      2.24 o 
 -13   3  15       16.66       15.66      3.73 o 
 -11   3  15        2.53        2.09      3.39 o 
  -9   3  15       12.71       16.63      4.12 o 
  -7   3  15        5.48        3.58      5.15 o 
 -20   4  15        4.89        5.60      4.07 o 
 -18   4  15        6.07        7.78      3.41 o 
 -16   4  15        5.64        7.33      4.70 o 
 -14   4  15       10.45        9.61      3.45 o 
 -12   4  15        5.92        4.97      4.55 o 
 -10   4  15       12.88       10.94      3.99 o 
  -8   4  15        5.15        6.47      3.80 o 
 -17   5  15        0.58        0.00      2.79 o 
 -15   5  15        4.02        0.91      3.67 o 
 -13   5  15        0.00        0.00      2.64 o 
 -11   5  15        3.59        5.84      3.63 o 
  -9   5  15        0.60        0.00      5.06 o 
 -16   6  15       27.27       45.49     16.73 o 
 -14   6  15        9.25        5.74      5.55 o 
 -12   6  15       19.66       23.39      4.90 o 
 -20   0  16        1.39       10.82      5.58 o 
 -18   0  16        9.37       13.08      5.95 o 
 -16   0  16        9.78        5.03      4.61 o 
 -14   0  16        4.03        1.39      4.13 o 
 -12   0  16       20.03       18.32      6.35 o 
 -10   0  16        0.62        0.00      4.13 o 
 -19   1  16      116.91      137.12     23.31 o 
 -17   1  16        5.80        4.00      4.06 o 
 -15   1  16      176.14      189.47      9.03 o 
 -13   1  16        9.57       12.13      3.79 o 
 -11   1  16      125.42      136.02      8.59 o 
 -18   2  16        7.52       10.65      3.87 o 
 -16   2  16       47.40       45.00      4.64 o 
 -14   2  16        9.77        9.68      3.57 o 
 -12   2  16       45.21       51.50      9.48 o 
 -10   2  16        5.67        4.36      3.72 o 
 -19   3  16       42.98       57.76      9.47 o 
 -17   3  16       25.71       36.60      4.47 o 
 -15   3  16       70.06       84.15     10.41 o 
 -13   3  16       31.08       38.12      5.57 o 
 -11   3  16       51.84       55.60      6.74 o 
 -16   4  16      129.24      135.67      6.87 o 
 -14   4  16       78.23       94.03     11.26 o 
 -12   4  16      133.31      126.86     15.22 o 
                                                 
